# Supplementary material for: Anti-phage defence through inhibition of virion assembly
Source: Nat Commun. 2024 Feb 22;15:1644. doi: 10.1038/s41467-024-45892-x (PMC10884400; doi:10.1038/s41467-024-45892-x)
Supplement: Supplementary file 4 — Supplementary Dataset 1 [file 41467_2024_45892_MOESM4_ESM.zip › DMS316C-TMP856.fasta]

>DMS316C-TMP856
CGCTGTGGGGAGGTGACTGTTTTGACACATGCCAAAAGAGGGAGGGATAGGCCAGAGCCCCTATAGCACTAGGGCTCCAGCCGGACAGACGCTGTGGGACAGTTTGGAAAAAATCGATCAGGATTGAGCAAGGAATGCAAAATATTGATCGTTAATTGGCGCGGAATGAGCGCTAAACCATCCATCGCCCAAGCCAGACAACGCGCCCAATGATATCCAAGTCAGAAAGCTGGTCCTTGGGGACGACCATGTCCTTATACGCCTTGTTTTCGCTGATGATCGCGATAGAGCCATCGAACTGCCGTTGTAAGCGCTTGGCGTAGAGCTGATCCCCGACCCGAATCACATAGATCGCTTCATCCCGCACGGTTCTAAGGTCATGGTCGATAACAACGGCGTCGCCATCCGACAGGAGGGGTTCCATGGAGTCGCCCCCGACCCTTACTGCCGACATCCTGGTTGGCTCTAACCCCTTCTTGCTCAAGCTGTAGCGCGTAAAGGCAAGCTGCGTAAGAACGTGTGCGCCTTCGCTCCAGCTTCCATGTCCCGCGCTGACCCTCGCGTCATACAGGGGGACGTAGACATATTGGTCCGATCCCGTAGCCTCCTGCTCTTCCGGCTTCTGACTGCCCTCGCCGGTCATAAGCCAGCCCAGGCTCACGCCTGCCGCCTTGGCCAAGGAAATGAGCACTCTCCGGGTGGGTTCCCCGCCTTTCAAGTACCTCTGCAACCCGCCTTGGGAGATTCCAGCATTCCTCGCTAAAGCACTTGCGCTCCCTGCTATAGCGACAATGGAGCGCAGCCTTTCGATGAAGGCAGCGTCATTTTCAGGTTCGGTTGCGGAACTTGAAAGGCTGGCGGTGCGCTCGCTACGCGTTTTCATGTAGACCTAACTATTTGATTTAATTGATATTAATTCTATAGAGGTCGAAATCTACCTCCTATAGAACTTGAAAACCGCTATAGAGCTTGTTTTTCAACTTCTATAGCGCTATGTTTATGCCCTAAGTCACGTTAGACACCCCTAAAAAACCACCCTGCCAGGTGGTTGAGATGGAACGTAGGCATGAACAGAACCGAAATCCCCCGCGACAACAACGTCCGCTGGGAGTGGATCAAATACCAGCTCCGCGCCAGGGGGTCGTCCCTGGCCGAGGTGGCCCGCTCCCTCGACGTATCCAGCCCGGCAGTCAAAAACGCCAAGCTGAATCCCTACCCTCGGGTAGAGCGCGCCATCGCTGCTGTACTCGACCTCAGCCCCCTAGTGCTGTGGCCTGAGCGCTGGCTCGACGACGAGAATCCGAAGCGGCAACGGCCCAATCGCTCGGAGACCTTGCAGGCATATGTCAGACATATGCCAAGTGCTGAGGAAAATACCAGATACGCTGACCAAGCGCAGCGTAAAGCCGACGCGGGGGCTTGAACATGGCCCGCCGCAAAGACGACCGCACCCTGGACATCTTCGATGTTCCGCAGCCAGCCCGCGCTATACCCGGCGAGTGCAACTATGCCGCCCAGGTCAGCGAGCTGGTCAGCGAAATTCTGAAGGCCGCCAACCTCGACCGTTACGAGGTCGCCGCCCGCATGTCGCGCCTATCTGGCGATGACGTGAGCAAGAACATGCTCGACGCCTGGTCGAGTCCCGCCCGAGCTGATCACAACTTGCCTTTCTACCGCGCCGCCCTCCTGGAGGACGTCTGCGCGAGCCACCTGCTGACCAACTGGCTGGTCGATGTGCGGGGCGGCCGCGTGGCCTATGGCCGAGACGCACTGCTCGCCGAGCTGGGCCGCCTGGAGCGGACCCGCGAGGAAGCGGGTCGGCAGGCGCGTGAGCTGAAACGAATCCTGGGGGAGCCGTGATGACAAACACCGACCTCAAACCGCTGCTCGACAACCTGCGGAACGCCACCGAGTTCTGGAACCTAGTCAAAGAGGCCAGCGCTACGGACGAAAGCACCGTTCACAACCGCTCCTACCGGGACGCACTCGACTGGCTCGAATCGGCGGCCTTGGCCCTCGGTGACGCCCTGATCGCCCAGCGCAAAGCTGTCGGGGGCGACCATGAATGAATGGTTCTCCGCACAGAAACTGGTCGGCCTGCCCGGACTGCCTGGCACGGTTCAAGGCATCAATAGTCGCGCCATCCGCGACTCATGGCAGCAAAGAAAACACATGGGTAGAGGCGGTGGGCGTGAGTACCACATTTCCAGCCTACCCGACGAAACCCGCGCCGCACTGCTGAACGCCGCCCTGGGCGAGGTGGCCACCAAGGTGGTCCGCCAGGAGACGCAGCTGGCCCTGGTCGAAACCAACCGCCAGCAGCTGGTCGCCGATGCTCGGCAGGGGGTGCTGCACGCCCTGGACCTGATGATGGCCCGCACCGGCTACAGCCGGAAGCGCTCCATCACCCTGATGCTGGACATGGCGCGCCTCGGCCAGGTCGAGCCGCAGCTGCTCGCGATGCTCAAGATGGCCCGCGATCCTCGCGGCCGCCCGAGCGCGGATGGCCTGCCGAGCGTGCGCAGCCTGGAGCGTTTCCTGGACCAGGCCGAGCGCGGCGCCCTGGTGCCGAAGGTCCGCCGCCCGGACATGAGCGTTCCCGACTGGGCGCCGGCCTTCATGACGATCTACCAGGGGCCGGAGAAGCGCAGCGCCCGCGCTGCCCATGCACTGCTGGAGAAGCACTGGCAGGGGCAAATGCCCAGCCTGGACCAGGTTTATGCGTTCCTGCGTAAGGTCGGCAACGTCAGTCGCGAGGTCGGGCGCATGGGTGAGCATGAAATAAAGGCGCTGCGCCCGTTCATTCGCCGCGACTTCACCAAGTTGCTGCCGACCGACGTCTATTCCTGCGACGGCCACACGTTCGACGCCGAGGTCCAGCACCCGATGCACGGCCGGCCTTTCCGGCCGGAAATCACCACCATCATTGACATCCGTACCCGCCGCATTCCGGGATGGTCCACCGGCCTGGCCGAGTCGGCCCTGGTGGTGGTCGATGCCCTGCGCGACGCCTGCACCAAGGGCGGCATCCCGGCCATCTTCTACGTTGACAACGGCTCGGGCTACGTCAACCACATGATGCGCGACGAGGCGGTCGGCCTTATGGGCCGCCTGGGCATCGATATGAAGAACAGCCTGCCCTACAACAGCCAGGCGCGGGGCGTGATTGAGCGCGTCCACCAGAGCCTGTGGATTCGGGCCGCCAAGGAACTGCCCGGCTACATCGGCGCCGACATGGACCGCCAGGCCAAGCTGGCCACCTTCAAGCTGACGCGCCGGGCCATCGCCAAGGGCGGCACCATGCCGCTGATGTCTTGGGAATCTTTTGTCGCGTTCTGCGAACAGCAGATTGCCGAATACAACGACCGGCCGCACAGCAGCTTGCCGCGCATCGTTGACCCGAACACCGGCCGCCGCCGGCACATGACCCCCAACGAGGCCTGGGCGCTGCACGAAGCGGAGGGTTTCAGCCCGATGCGCGTCACCGACGACGAGGCCCGGCCGCTGTTCCGGCCCCAGGTGCTGCGCACCGTCCGCCGCTGCGAACTGGAGTTCATCGGCAACCGCTACTTCGCCCGCGAGCTGGAGGAATTCCACGGCGACCAGGTGGCCGTGGGCTACGACATCCACGACGCCAGCAGGGTGTGGGTCTACGACGGCGAGGGCCGCTTCCTCTGCACCGCAGAGCTGAACGGCAACAGCCGCGACTACATGCCGGCTTCGTATGTCGAGCGTGCCCGCGAGAAACGCGCAGAGGCCCGCGAGAAGCGCGCCCTGGCTCACCTCGACGAGATTCGCGCCGAGCGTGACGGCGGGTATGCCCTGGAAATGGATGCGCCGCTGTCCATCCCCGGCCTCGGCACGATCACCCCTGAGCAACTCCGGTCGCGCAGCGCCGCGACCCTCGAAATGCAGGCCGAGCGGATCGACGAACCGCGCCCGGCCGCAGCCACCGCCCAAGCCACCACCGCCCAGGTCTTCACCCTGCCGACCGCTCCCGCCCAGCGCTACCGGCAGTGGTGCGAGCTGGCCGAGCGGCAACGCTCCGGGCTGCCCATCGAGCCGGACGCCGCCCAGTGGTTCGAGGTTTACCCCAAATCCAAAGAATTCGCCGCCCAGCAGCGGCAAGCATGAAAGGAGCTGTATTCATGACCACCCCGAAAACCACCCAACTGGCCAATGGCATGGCCGACATCGCCAACATCGCCCTTTGCGATATCGCCCTGGAGAAAGCGCTGTCGCGTACCTCCACGTTGCCCGGCCTGGTCTGCTTCTACGGCCCGTCCGGCTTCGGCAAATCCGTTTCGGCCGCCTGGGTCGCCAATCGCCGCCGCGCCTACTACGTCCAGGCCAAAAGCGTCTGGACCCGCAAGCACACGCTGAAGTCGATCCTGGGTGAAATGGGCATCAAGCCGGCTGGCACGATCCCGGAAATGGCCGACCAGATCGCCGAGGAACTGGCCGCCAGCGGCCGCCCGCTGATCATCGACGAAATGGACCACCTGGTCGCCGCTGGCCAGGTCGAGCTGATTCGTGATCTGTACGAGTCCAGCCAAGCCTCCATCTTGCTGATCGGCGAGGAAATGCTGCCGACCAAGCTGAAGAAGTTCGAACGCTTCCATGGCCGCGTGCTGAGCTGGGTTCCGGCCCAGCCAGTCTCCCTGGAGGACGCCCGCAACCTGGCGCCGGTCTACAGCCCCGGAGTGGCTATCGCTGACGACCTGCTCGCGCACTTGGTGAAGAAGTCACTGGGCTCTGTCCGTCGCGTCGCGGTGAACCTGGAGCAGTTGGCCGAGGCCGCCACCGTTCAGGGCCGGCGCGAGCTGGAACTGGCCGACCTCCAGCGCCTGAACCTGGAGCTGTATACCGGCGCGGCCCCGAACCCGAGGACGTCGAAATGAGCCTCGGCAAAAACCCGGCTCACCTGTCCATGGTCGGGGGCAAGAGCCCCCGCCAGCAGATGTGGGAAGTCATCCGGGCCAACCGCGAAGAGTTCACCGTCTACCGCGTGGCGCGCCGCTCCAACCAGCACGACAAGACCGTCGAGAAGTATGTCGCCTGCCTGCGCCTGGGCGGCTACGTCGAGGCGATCCGTGGATTCAAGCGCGGCGAAGAGGTCGTTTTCCAGCTGGTCCGCGACAACGGCGTCGAGGCACCGAACCTGAACGCCGATGGCAAGCCATCCCAGCAGGGCTACACCACCGAGGCGGTCTGGCGGACGTTGCGCATCCTCGGTCCAGCGACCCCGGAGCAGATCGCCGCATCGGTGGCGGCCTCTGGCGCGACTGTGTCGCCCAGCACCGTTCAGCGCTACTTCATCGATCTGCAGAACGCCGGATACCTGACCCGCAACGGCCGCCACTACGCCCTCAAGCCGGGCCGCTACACCGGTCCACGGCCGCCCATCGTCCAGCGCGAGACGCGCCGCCAGGTCTACGACCCGAACCTTGACCAGGTCATGTGGAGTTCGCACGGCGAGTACCAGCACAACCGGAGTCGTTCGCGGGGCGCTTCCCAGGCTGGCGTGGCGGATACCGAAGAGAACAACGAATCAGGCGGCTGAAGCCGTGATGAAGACGGTGCCGAGGGGTGGCCTCCCCTCGACACCTACCACCACCCGGAAGGAGAGGAGCCATGCAAATGCATGCACAGCAAGGCGGTAGCGCCGCGAAGGCTAGCACAAGCCACTTTCGCGGCACTACGAACATTGAGGAGTACATCCGCGACATGGCGAGCCGTGGGTTCAGTCGTCGGGCCGTGAGTAAGGCCCTGGGTATGCAGTCGCGGAAGTTCAAGGAACTCCTGGAACTCCTGCCAGAAATGGACTGGGTGCCTCCTTGTCAGTCGTGGGACCGCCTGCGCGCTGACCAGGAGAAGAAGGGACGCAAGTGTCCGATGACAGAGGGGCGTCTGCGCTCGATTGTCGCGGCGAGGCGCGCCGCGATGGCAAAACACACCCGCTACACCGCGTTTGGTGTAACAGCCACCTTGCCGGAGCTGGTGAGCCAGTTCGGCCAGGTCACCGCCGCCACCGTGCGCATGCGGTTGGCCAAGGGAATGCCTCTGGAGCAGGCCCTTGCCTCCGTGCGCAGCGATCCTTGTGGAAGGAAGGTCGCAGATAGCCATCCCTGGAAACAGGAGGCGCACCAGGGGGCTATCAATCACCTTGAGCGTCAAACCGCTGCAATGCAGGAACGCGTTCAGGGGGAGCGCCTGGACCGGGCGGCCTCACTGCTGAGCCAGGAGGTGCCGCCATGCGCCGAACACTGATCCCCATCGGCATCTTCCTGGCCCTCGGCCTACTGCTGATCCTGGCCGGTGATGCCCTGATGCTCGGCCGCCGCCTCATTGCCTGGCAGTGGGGGTGCTGATGGAACGCGCAATCGATCTGTCGGCCTGGGGCGAGCGTCCGCCCGTCTTCGTCCAACTGCTGGCCGCCGAGGTGGCCCGCAGCAGCCAGACGAAAGCCGGCGAGGCAATCGGCATGAGCCGTTCGACCGTCAGCACCATCCTCGCCAACCGCTACCCGTCGCCCTCGACGATCCGCGTCGAGCGCCGCGTCCTGGCCGCGCTGAGCCGTATTGAGTGCCCGGCCTTGGGCGAGGCGGTGACCTCGGTCGAGTGCAGCGAGTACCTCCAGCGGCCGGCGCCGCTGAACAACCCCGTCGCGATGCGCTGCTGGAAAGCGTGCCGCGCCTGTCCACGCAACCCGCATACCGCCCCCATGAAACGAGAGGAACAAGGCCATGAGAACCGCATTGCCCTTGAAAGTCTTGACGCCTGACTTGGCCCAGAGCCTGCGCACCTTCAACGACGCCGCCCGGCTGCTCCAGCGCATGGGGGTCCGCCTTCATCGCCTGGAGCCGACAGAGGGGCGCGTGACCATCGCCGCAGATGACGCCCGCCAGCTCCTGGAGAAAGGCTACCTGATGGGCTTCCAGCGCGACGCCTCGGCCGGCAGCACCCGTTACATCACCCGCTTCCAGGGCATCACCCTGGCCTGGAGCGAACCGATCAGCTACCGCGACTTCGCCGGCAGCAAATCCGTAATTCACTGAACAGGAGAACGCCAACATGGCACCGAAGAAACGTCTGAAATCCGCTGCCGCCGTCTACGTCCCGCAGACCCGCGAACAGGTCATCAGCGATATCAAGAACATCGGCGACCTCCAGCGCGAGCTGGCCCGTCTGGAAACCGCAATGAACGATGAAATCGGCCAGATCACCGAGCGCTATTCGGAGCCGGCCGAAGACCTGAAGAAGCGCCTGGCGGTCCTCCAGGGCGGAGTCCAGTCCTGGTGCGAGGCCAACCGTGCCGAGCTGACCGACAACAACAAGGTCAAGTACGCGAACCTCACAACCGGCGAGGTCCAGTGGCGCATCCGTCCCCCGTCCGTGACTGTGCGCGGCGCCGATGCGGTCCTGGAGCTACTGCGCAGCAAGGGGCTAATCCGCTTCATCCGCACCAAGGAAGAGGTGAACAAGGAAGCGATCCTCAACGAACCCGAGGCCGTCCAGGGGCTGCCGGGGCTGACCCTGAACACCGGCATCGAGGACTTCGCCATCGTGCCTTTCGAAGCGGAGGTGCAGTGACATGGCCGACACCATCGCTTTCTGCTGGGCCTCTGGCCTGATCCAGTTCGGTGACCAGGTGCCCGAGGGCGCCATCGAGATCGCCCGTGGGGACGACCAGGTCGTTCGCGAAAACCTCGTGACCAATTCGCGGCACGCTTACGACAACGTGTCGCTCCTGGTTCCGGGCGTACCCGAAGCGGCAAACCAAACCGAGGGCGGGGACGCACTGGAGTGCTTCATCCGTCTTCTCGCCAAGTACGACAGCGCCGCTTTCCAGGTCGCTTATGTGGAGGACGTGTGACATGGCACGCAACCGCGCGCAACAGCTGTGCATCGCACCTTGGACTATCAGCGCTTCCTGTTACCCCAGGCTGATGCACTCAAGCTGATAGACATCATGAGTCGAGCCGCAGAGGTTCAGGCCGACTACGCCTCTGGAGCTGGATTCAAGTACACCGTCGGCGAAGTGCCGGAAGTCGAGTTGACGATAGTACGCCCCAGTCAATTGGTCATGCCGCAGGCCGAGCCGGCCCCAGCTACACCACGCGCTCGCCGGAAGTCTCCGGCCCAGGTCACGCACGATGCCATTCGGCTGTTGGAGGGGCTCTGATCATGACCAAGACGTTCGCCATGTGCCGCATCGACGGCCTGATCGAGCTGCGGGAGGAACACCCAGGCGAGGGCTACTTCGCCCTTGCCGTGGGCGACTTGGCCAGCGTGCGGGCGGCGGTCTTTGCAACCGCTGAGCCGCACCAGGTCGGCAAGAAAGTCGCCCGGCGCGTGCCGGGTGTGAGCCCCGACGCCACCGACCGCGAAAACCTGGGCTCCATCGCCCGGTACATCCAGACCCTGGGCCAGCAGGATCGGCCCGGCTTCCGTGCGCTGGGGGTGTGAAATGCAGCAGTCCAACCCCTTCAATCACCCCGGACAGAGCTACGGCGCCGTAGACGTCGATAGCCGACTCCGCGCCGTTGCCGGCTTCGACCTGGAGCAATGCCGCGCCGCGCTCGCGGTCACCGGCCTCCAGAAGATCGTCGAGCAGAAAATTCGCACCCGCATCCGCCAGCTGGAAAAGCAGGCATCCGCACAGAAGGAGGCATAGCCATGGCCGTATACACCATCACCCTAAGCGACACCGAAGGCGGAATAGATTTCTCCATGCAAGGCCCGCCGCTGCACGACTCCGAAGCATCGAAGATCGCCTACGCCCTTATGCAATCGACCATGTCCCTCGGCCGAGAACTCGCAAAGCAGAACGGAGTTGGTAACGCCGTTTCCTGCGCCTGCGACGAGTGCCTGGCACGGCGCGCTCGCGGTGAGGAACCGCAGCAGGAAATCCACTACACCACGGCCAAGAACCGCACCGTCCACTGAGCGAAACCGCCCCGGCCTGGCCGGGACGGTCTGCCGGACGTGGTGGTCCGGTACTGATGAGCAGCCACCCATGACGAACGAAACCAAGACAGACCGCCAGCGCCGCCTGGCGCGGGAACGCCAACGAGCGAAGCGCGAGCGCGATGCCCTGCGCCGCGCTGCGCTGGGCGGTCGCCGCTTCAACATGGACATGTACCAGGGAACGGCTGATGCACTCGATCTGATCTGCGCGGCCGGTGGCTTCGCCGAGCCGGCCGAGGCGGTCACCTTGCTCCTACACAACGTTGCCGAAATTGCAGAACGTGACGCGTCACGCTTTGCCGAATTGATCCAAAAGAGAAGCCATCCAGGGAGGACCAAGCGATGAGCCTACGCGCCGTCAACCTCGCAAAAATCCACATCGCCAAGGCCCAGCTGGGCATGGACGATGACACCTATCGCGCATTGCTCGCTCGCGTCGCGGGCGTGCGCTCGGCCAAGGACTTAGGGCCGCGCCAGATTGACCAGGTACTGGTCGAACTCCAGCGTCTGGGCTGGAAACCGAAGAGCAACCGGCAAGGCCGGGCGACGCCAAAAGTGCCGCAAAACCGGCAAACCGTGCTGCGCAAAATCACCGCGCTCCTGGCCAGCGCCCATCGCCCCTGGAGCTACGCCGACCATATGGCCCGGCGCATGTTCCAGGTCGAGCGGGTCGAGTGGCTGGACGACAGCCAGCTCTACCGGCTGATGCAGGCGCTTATCATCGACAGGAGCCGCCATGGCCAGGTCTGAGGTGGATCTTCGGGAGGTCCAGGACATGCTGCCGGATACCGTCCGCGACATGGCCGGACGCATCGGCCTGCCGGCCACGCTGGTGGTAGTCGAGCAGCTCGGCGGCACGTCCTGGCGGATAGCCGAGGGCCGGGCGCGGAGGGGCGAAGCGCGCCGGGCTGCGCTGGCCGAGCTGGTGGGCAGCGACATCGAGGAGCAGCTCCACACGCACTATCGGGGCGAAGAAATTTACGTGGCTCGCTGCCACAAGGCGCTGGTACGGTGGCGCGATCTGGAGATCGTCGAGCGCTTCGAACAGGGCTTGCGTGACGGGCAAACCGCCCGTAGCCTGCTCAGCGATCTAGCCCGCCAATACAACTTGTCCGACCGCTGGATATGGGAGATTGTCAACCGGCCGAGCGAGCCGGCACCGCAGCAATCCACCCTGTTCCACTAAGCCGGGGCGCAACGCCCCGGCCGGCGTCTCCGCGCCGACCCTGTCTCAGCCGTTGAACCCCTTCCGCTAATCCCGCGTCGCACTCACCGCCACGATGGCGGCATGAGCACATCTAGCCCCCCAACGTCTCTACGCAGCCCCCGCGACTACGCCGCCGCCATCCTGGCCGAGCCCAGCCGCGAGCGTCGTAACGCTCTGCTGGAAGCCTGCCCGGTCAACTGGCAGCCACTTGTTCGGGCGCACGTCGAGGACGCCTTCGCGAAGGTCAAGGCGTATCGCCAGATGATGGACCACCGCGCCGAGTCGATCCGGCGCGGCCCGCCTCCAGCTCCCCGCGTCACCGACACCGATTTCCGCATATCCAACTACACCAAATCCGCCCCGGAGGTAGGCAATGCGCACCTATCAGCAATTCGGGCAGCGCTCGCAACGGAAGCACCAAATGCCTGATCCCGCATCCACCTCGGCCGGCAGCGCCGCGCTGCTGAAAATGTTTGGCATCCATATCAGCGCGGGCGCCCTGGCCGCCGCCCTGGGCTTCCTGGTCCTGTGGCCCAGGACCATGAAAGAGGGGTTTGCCCGGCTGTTCTGCACCATCGTCGCGTCCAGCGTCTTCGGCCCGATCCTGGTCGTTTACCTGCACTCCAACCGCCCCGAGCTGTTCGAGTCCGCCCAGGTGGTGGCCGGGCTCTACCAGTTAGAGCCGGCAGTCGGCCTGCTGTTCGTTTCCGCTCCGCTCCTGGTGATTGCCGGTCTGCCCGCCTGGTGGCTGATCGGGGCGGCCCTGCGCCTGTTTGAGCGGGACGGCGATTCATGGCTGGGCGCGTTCGCCCAGTGGGTAAAACGCAAACTGGAGAACACCTGATGGCCCTTCAACCTCGCGGCATCCGCAACAACAACCCCGGCAACATCGTCTGGTCGGCACGCAACAACTGGCAGGGCCAGCTCCCGCACAACCCGAAGGTCGAGCCGCGTTTCGCCCGTTTCGATACCGCACATAACGGAATCCGCGCCTTGGCAAAGCTGCTGCTGAACTATCGCAAGGTCCACGGCCTGCGCACCGTCGAATCGTTGATCGCACGCTGGGCGCCGTCCAACGAGAACGACACCCGCGCATATGCCACGGCCGTGGCCCGAGCCATGGGGGTTCCACCGCAGGCCGGCCTGCACATGGACCAGGACACCCTGGCCGCCCTGGTGACCGCGATCATTCGGCACGAAAACGGGCAGCAGCCCTACAGCGCCGAGCAGATCGCCCAGGCCGTGCGGGAGGTGCTGTGATGCAACGCCTGCGGTTGGCAGCAACTAAAGGCCGCACTCTGGTTGGCGTGATCCTGATCGAGACCGGCCTAGCCCTGGTGCGGGCTGGTACCGGGCTGCTGCCGAGGTCTTCCGAATGACCTGGCGCCTCGGCTTGGCCCTGGCCCTGTTCCTGGTGATGGTTGCGACCAGCGCCTGGTGGAGTGGTCGCGTGGCGGGCCTGGCCGATGGGCGCGCCGCCTGCGCCGACGCACAGACCCGCGCCTACCGCGACGTCCTGGAGCAATCGGCGGCACAACTGAAGGCGGTCCAGGACACCAGCGCGGCTCTTTTCCAGCGCCTGGCCCAGCGGGCCGACAGCGACCAACAAACTACTCGGGAGCTTCGCCATGCCCTGGCCGAAACCGCTGCTGATCGCGCTGCCTGCCGCTTTCCTGCTGGCGTCATGCAGCAGCTCGAAACCGCCCGTCAACGTGCCGCCCAGGCCACTACCGGCGGCCTTGGCTCAACCGTGCCCGACCCCGGTGGCGGTGACTGATGACAGCCCCGATGCCACCGCAATTGCCCTCAAACAACTCTACGACCAATACGGCCTCTGCGCCGGACTGCACTGGGACACCGTGCGGCACCTTCAAAAGGACTGATCCGATGACCGAAAAGAAAGCCTCTCCCGAGTTCGAACTGCTGCAACGCATCGACGGCCGCCTGGAGCGCTTCGAGGACCGATTCCCGCAGATCGAGCGTAAGGCCGTGCTGTACGGCTCGGCGGCCGGCGCGCTGGCGGGTGGCCTGGTTGCCTGCGGCCTGCTCGCGGCGCGTATCAAGCTCGGTATCTGAGGTAGTCATGGCGCACCCGAAGGAAACCCGCGACGCCCTGCGCCGCGCCTACGTCCTCGACCGCCAGTCCCTGGAGGTCGCGGCCGCCATGTTCGGCGTCTCCTACGGCACCGCCCGCCGCTGGAAACAGCAGGCGGAAGCCGAGGGGGACGACTGGGACAAGGCGCAATCGGCGCAGTTGCTGGCCGGTGGTGGGCTGGAGGACGTGGCGCGCCAGGTGCTGGCCGGCCTGGTGACCCAGTTCCAGGCCACGATGGAAGCCATCCAGGTAGACGCGGACATCAAGCCCGCCGTGAAAGTGCAGCTGCTCGCCAGCCTGGCCGATGCCTACAACAAGACGGTCAGCGCGTCCAAGCGCGTTCTGCCCGAAACATCAGCGCTGGCCACCGCTATGGAGGTGCTCCAGCGCCTGGCCAGCTTCATCCGTGAGCGGTTCCCGCAGCACGCCCAGGCATTCGCCGAGGTGCTGGAGCCGTTTGGAGAGGTGATTGCGAAGGAGCTGGGCTGACCAACCTATTCGCTGAAGGGGTCGTACCGACTGACAACCACGGGTCCGCTATCAGGAATCTTTTCGACATGAACAACAGAATTGCAGGGGTGACATTTCAAGGCCTTGTACCAGCCATCATTGCAAGGCTGAAGAATGGTCTTGATTCCTTTTTGGTAGCAATCGGCACATATGTGATGCAGAGGTTCGGTGCCTTGAACCTCTGGCTTTATGCGATACACAAGTCCACCCGCTTCCGTCTGGTGGAGCTGGTAGCGCTCTTTCTCCTGTTCCCAGCGTTTGAACTGAGCAATTTCGGCTTCCAGCTCGCCTATGCGGCGGGTCAGCGTCGTCTGATCCGCATGGGCGCTGTTCAGCTGGGATTGCAGCCCGAGCAGCACGCCGTTCAGTTCGACCACCTTGGTCGTTACAGCCGCATCCGTCTTGAGCGTGAGCATGCTCTGCGTAATGTCAGTGGCCGCCTTGATGCCGCCGTAGGCACCAGCAATCCAGTCCATCATGACCAGGTTCCTTCTGGGGAGAAATCGACCCATGAAGGGTAGCACCAGAGACTTCCTGGCGGATATTGCCCAGCTCGCGGGGGAGTTCCGCCGCCAGATCGAGGCCGAGGTCGCAGGCTTCGACCCCGACCCGAAGGCCAGCGCCGTCCGGCGTGAACGGGCCAGCGCGGACTATGAGTATTTCGCCCGGACCTACTTCCCGCACTACGTGAAGCGCGGTAACGCGCTGCTCCACGACTACCTCTACAAGCGGTTGCCCGAGCTGGTGGACCACCCGGACGGCCAGCACGAAGCCATTGCGGCGCCGCGTGGTAATGCCAAGTCCACCCTGGTGAGCCAGATATTCGTGATCTGGTGCGTACTCACCGGCCGCAAGCATTACCCCCTGATCATCATGGATGCCTTCGAACAGGCCGCCACGATGCTGGAGGCGATCAAGGCGGAGCTGGAGTTCAACCCGCGCCTGGCCATGGACTTCCCCCAGGGCGCCGGCAAGGGCCGCGTTTGGCAGGTCGGCACCATCGTTACGGCGAACGATGCCAAGGTCCAGGTCTTCGGCTCCGGCAAGCGGATGCGCGGCCTTCGACACGGCCCGCACCGTCCTGACCTGGTGATCGGCGACGACCTGGAGAACGACGAGAACGTCCGCAGCCCGGAGCAGCGCGACAAGCTGGAAAACTGGCTGAAGAAAACCGTTCTGTCCCTCGGCTCGGCCGACGACACCATGGACGTGATCATCATCGGGACCATCCTTCACTACGACTCGGTCCTGTCGCGCCTGCTGAAAAACCCGCTGTGGAAGCGGCGCAAGTTCAAGGCGATCATCGAATGGCCGCACCGCATGGACCTGTGGGAGAAGTGGGAGGAACTTCTGCTCAACTCCGACGACGAGGGCGCCGCCGCTCTGGCCTTCTACCAGGAACGCGCCGCCGCCATGGAGGACGGCGCGATCATCTGCTGGCCGGATGGGCAGCCCCTCTACAAGCTTATGGTGAAACGTGCCCGCGATGGGCACTCGGCGTTCGACTCGGAACAGCAGAACGACCCAGTCCAGGGCGAGAACGCCCCCTTCGCCGCCTGCATCACGTTCTGGGTCAACCGCCTGGCGCAGTGGATGTTCTACGGCGCGTGCGACCCGTCCCTGGGTAAGCAAGGTTCCAGCCGCGACCCCAGCGCCATCCTGGTGGGTGGGTTCAACCGGGAGACAGGCGTCCTGGACGTGGTCGAGGCCGCCATCCGCAAACGCCTGCCGGACAAGATCATCGAGGACATCATCGCCATGCAGCGGGCCTATCACTGCCTGGTGTGGGGCGTTGAGGCGGTCCAGTTCCAGGAGTTCCTGCGCACCGAGCTGGTGAAGCGCTCCGCCAAGGCTGGCTGCCCAGTACCTGCCCGAGCGATCACGCCACACGCCGACAAGCTACTGCGCATCGAAAGCCTCCAGCCGCACATGGCCAACGGCCTGATCCGTCTGCATCCAAGCCAGACCGTCCTGGAACAACAGCTGCGCCACTTCCCGGCCGCAGACCACGACGATGGCCCCGACGCCCTACACATGCTCTGGATGCTGGCCACGACGGGGTTCGCGCCGATAGAGGCGACTTTGGTCAAACGCCGGCATGAATACGCGCCCGGCCTTGACGATTCTTTTGACACTGGCGGCCGCTTCGGCGGCGCATGGTAGGTACAACACATGGCACAAATCGTTGACGTCTACGGCAACCCGATCCGAACTCAGCAGTTGCGCGAGCCGCAGACCTCGCGCCTGGCCGGCCTGGCGAAGGAGTTCGCCCAGCACCCGGCCAAGGGGCTGACGCCGGCCAAGCTGGCTCGCATCCTGGTCGAGGCCGAACAGGGCAACCTCCAAGCCCAAGCCGAACTGTTCATGGACATGGAGGAACGCGACGCCCACCTGTTCGCCGAAATGAGCAAGCGAAAGCGCGCAATCCTTGGCCTGGATTGGGCGGTCGAGCCCCCGCGTAACGCCTCGGCGGCCGAGAAAGCCGATGCCGACTACCTGCACGAGCTGTTGCTCGACCTGGAAGGGCTGGAGGACTTGCTGCTCGATGCGCTGGACGGCATCGGCCACGGCTACAGCTGCATCGAGCTGGAGTGGGCGTTACAAGGGCGCGAGTGGATGCCGCTGGCGTTCCACCACCGACCGCAGAGCTGGTTCCAGCTCAACCCCGAAGACCAGAACGAGCTGCGGCTGCGCGACAACAGCCCGGCCGGCGAAGCCTTGCAGCCCTTCGGCTGGATCATTCACCGGCCGCGTGCGCGCTCCGGCTATGTGGCCCGCAGCGGCCTGTTCCGCGTGCTGGCCTGGCCGTACCTGTTCCGCCACTACGCCACCTCCGACCTGGCGGAAATGCTGGAAATCTATGGCCTGCCGATCCGGCTGGGGAAATATCCGCCAGGTACTGCCGACGAGGAGAAGGCAACCTTGCTGCGGGCCGTTACCGGCCTGGGACATGCTGCCGCAGGGATCATCCCCGAAACCATGGCCATCGACTTCCAGCAGGCCGCGCAGGGTAGCAGCGAGCCGTTCCTGGCGATGATGCGGCAAAGCGAAGACGCCATATCCAAGGCGGTCCTGGGCGGCACCCTGACCAGCACCACCAGCCAGTCAGGCGGCGGCGCTTTTGCTTTGGGCCAGGTGCATAACGAGGTTCGGCACGACTTGCTGGCATCCGATGCCCGCCAGTTGGCGGCAACGTTGTCCCGCGATCTGCTCTGGCCGCTCCTGGTGCTGAATCGCCCTGGTAGTCCCGACGTGCGCCGGGCGCCGCGCCTAGTCTTCGACCTGCGCGAGCAAGCCGACATCACCAGCATGGCGCAGTCGATTCCGGCACTGGTCAACGTGGGGCTGGAGATTCCCAGCGCCTGGGTCTATGACAAGCTCGGCATCCCGCAGCCTGCCAAGAATGAGCCAGTTCTGCGTTCGGCTGCGCAGCCTGCGATCCTGAGCCGACAGCATGGACAACGGGTGGCGGCCTTGGCCACCATCGTTGGCCCACGCTATGGCGATCAGCAGGCGCTGGACAAGGCGCTGGCTGACCTGCCGGCGAAGGACATGCAAAACCAGGCCAACGACCTGCTCGCCCCGCTCCTGGAAGCGGTCAACCGCGGAGACAGCGAAACCGAACTACTCGGCGCCCTCGCCGAAGCGTTCCCGGACATGGATGACAGCGCCCTGACGGACGCGCTCCACCGGCTGCTGTTCGCCGCCGATACCTGGGGCCGTCTCCACGGCAACCTGGACCGGATCGACTGATGGCCGCTCCGACCGAAGCCGATCTGCGGGCCATCTTCGCCCTGCGGCCGGCCGCCGCTATCGAGTATCTGGAGCGCAAGGGCTTCGCGATCACTTGGAACTGGCATGACGTTGACGCGGCCACCCACGCCCGCGCTCTGACCGTTGCCAGAGCAGCACGCCTGGACGTGCTCCAGGACATTCGCGACGCCCTGGTCGAGAACCTGGAGCGCGGCGAGACGCTACGAGATTTCAAGCGCAACCTGCGGCCGACCCTGGAGGCGAAGGGCTGGTGGGGTCGCCAGGTGGTAGTCGCGCCGGATGGCGGCGCCGAGGTCGCACAACTGGGCAGCCCGCGCCGCCTGGATACCATCTACCAGACCAACATGCAGGCGGCCTACATGGCAGGGCGCTACGCGGCCGCCTACGAAGCCAGGGAAACCCACCCTTACTGGATGTATGTGGCGGTGATGGATGGCGTTACCCGGCCCAGCCATGCCGCCCTGCATGGGAAAGTGTTCAGGTGGGACGATCCGATCTGGCAGCACATCACCCCGCCCAATGGCTACAACTGCCGGTGCCGGATCGTTGCCTTGACGGAGGCCGCTGTCCGCCGTCGCGGCCTGACCGTCGAATCCAGTCAGGGCAAGACCGGCCAGGTCACCGTCGAAACCGGCGTGGACCGGCGCACAGGGGAGATTCGCGAACAGACCCTGACCACCCTGGAGACGACCGACCGGGCCGGGCGGAAGATCCAATTTCGCCCCGATGCCGGGTTCGACGGCAGCCCCGTACAGAGTCACCTGATGGACCAGGTGCTGTACGACAAGGCCGAGCGCACCCTGGGAGCCCCAGCCGCAATCGACGAGGTGCGGGGTGTGCTGCTGGACCCGGTCCGCCAGCGCGCCTGGGCGGCCTTCGTAGATCGCGCCGCGTCCCCCCAGGGGCAGACCATGTCCATCGGCGTGCTCGATCCGACCGATATCACCTACGCCCTAGCCCAGGGCGCCCAGTTGCGGGCCGGCGTGGTCGCCACCAGCGATACCGCAATTCGCAACAGTGCTGTCGCTCGCGAGCAGCTCGCCAGCCTGCCGCAGCGCTTCGCCCAGCCTGACCTGGTGCTGTGGGAGCGCGGCAGCGAGTCGTTGGTCTTCATCGTCCAGGCCGATAGCGCGGCCCTGGCTATCCGTCTGCGCGGCGAGATATACGGGCCCGGCCAACTGGAAAATGTCGGCCAGGTTATGGAAATCACCATGGATAGCATCCAGGATGGCCTGGCGACGGGCCGCTACAGGAGAGTGCGCTAGTGACAACTAGGATCGACGTCGAGCTGGACGACCAGGAGGTTCGCCAGCGCCTGGCGCTGCTGATGCGCTCGGTGACCGATACGCTGCCGGTCATGCGTGGCATCGCTGCCGAGCTGCTCGCGGAAACTGAGTTCGCCTTTATGGACGAGGGGCCGGGCTGGCCGCAGCTCAGCCCCGTGACTGTCGCCGCTCGCGAGGCTAAGGGGCGTGGTCCACACCCGATCCTCCAGGTCACAAACGCCCTGGCTCGCTCGGTCACGACCTGGGCGGATCGCAACGAGGCGGGAATCGGGTCCAACTTGGTCTATGCGGCCATCCACCAATTTGGTGGCGACGCCGGCCGGGGTCACCAGGTCGAAATTCCTGCACGGCGGTATCTGCCTTTCGACGAAAACGGCCAACTGGCGGCCGGCGCTCGGCAGTCAATTCTGGAGATCGTCCTAACAGCCTTGAGCCGAAATCGGTAGTGGCCACTTTCGGACAAGCGGCACATTGTGCCTATTGCGAATTAGGCACAATGTGCCTAATCTAACGTCATGCCAGCCACAACGGCGAGGCGCCAAGAAGGATAGAAGCCATGAAAATCACCAACGACACCACCACCTACGAAGTGGCCGAACTGATGGGTTCGGAGGCTGACGAACTCGATGGACGTATCATGATGGGGCTGCTCAGCCGCGAATGCGTGGTAGACACTGACGACCTGAGCGAGGATCAATGGCTGGCTCTGATCGACGAGTCGCAGAAGGTTCGCCGCGAGCAGTTCGAAAGCGATGAAGCCTGACGCCTCTAACCACAACCCAGACCCGCGCTACCTGCGCGGGCTGCTCAAGAAAGCCGGCATCAGCCAGCGGCGCGCAGCCGAGCTGCTCGGCCTCAGTGACAGGGTGATGCGCTATTACCTGAGCGAGGACATCAAGGAGGGCTACCGCCCCGCGCCGTATACCGTCCAGTTCGCCCTGGAGTGCCTGGCGAACGACCCGCCATCTGCGTGATCACCTGATCCGCCCGCAAACGCGCTACACGCGCCGAAACGGGGTTAGACGCTACCTCGCTCAGAGTCGGTGCGTTAACCCCGTTAGAGCCCCGTTAGAAATCGCTCCAGCGCCATTCTTGTGCCAGGGTTTGGCCAGAAGATGGCGCCGGACGGTTTCCGCAGTCGTTGAACCCCTTCATGTGACCGCTGCTTTCTACCGTCGCCACCATTGGCGGCATGGAAAAGAACCGCCTACTCGTTGCCATCGCCGCCTGCTCGTTCCAGCTTCCCCAGCTGGAGGATGGCAGCGCCTGGATTCAAGTCACTCCAGCTGGTGAGTTCCGGCCCACGGACGGGCGCCCCATGGACGTGCCGGCCTGGCGGATCGATGCCGCCAGCGCCGCCGCCGTGATCGACCGGGCCAGGGCACGCAAGACACCGCCTGTCCTGGACTATGAGCACCAGACCCTCAAGAAAGAGGAAAACGGCCAGCCGGCGCCTGCTGCCGGCCGCTTCCTCGATTTCGAATGGCGCGAAGGCTCCGGCCTGTGGGGCCGTGTCGAATACACCGCCCGCGCCGCACGGATGATCGAGGACGGTGAGTACCTCTACTTCTCGCCGGTCTTCAGCTACGCCCCGGACGGCACGGTCCTGTCGATTCTGATGGGCGCCATCACCAACGACCCCGCCATCGATGGCATGGAGCCGCTCGCCCGCCGAGCGGCGGCCACCTTTGGCCTTTACCCCACCCAAGAGGAAACCTCCGTGGATGAACTCCTGAAAGCCATCATCGAGGCGCTGTCGCTCAAGGAAGGGGCGACCGAGGCCGAAGCCATCGCCGCCCTGACCGCGCTCAAGCCGGCCTTGGACGCACAGGCGGCCAGCCTGGCCACGCTGCGCGAAACCCTCGGCTTGGCCAAGGACGCTAGCGTCGAGCAGATCGCCGCCGCCACCAGCCAACTGAAGAAGGCCGACCCGAGCCAGAAACCCGACCCGGCCAAGTTCGTGCCCTTGGAAGCTGTGACGGACCTCCAGGAGCAAATCGCCGCTCTGACCGCACGCCTCAATGGTGGCGAGCTGGACAGGCTGGTCGGTGCTGCGCTCCAGGACGGTCGCCTGCTGCCCTCCCTGGAGCAGTGGGCACGCGACCTGGGCGGTAAGGACATCGGCCAGCTCAAGGCGTACCTGGACAAGGCCGCGCCGATTGCCGCGCTGACCCGCCTGCAAGGCCGCCAGCCGGAGGGCGACACCCACAACCTCACCGACGCCGAGATGGAGGCCGCCCGTCTGACCGGGATCAGCCCCGCCGACTACGCCAAGGCAAAAGGAGCCTGACCCATGGCCATCATTACTCCGGCGCTGATTAGCGCACTGAAAACCTCGTTCCAGAAGCATTTCCAGGACGCCCTGGCGACGGCACCCAGCACCTACCTCCAGGTTGCCACGGTGATTCCGTCCACCACCGCCAGCAACACCTATGGCTGGCTGGGGCAGTTCCCCAAGCTGCGCGAGTGGATCGGTCAGCGTGTCATCAAGGACATGGCGGCCCAGGGCTACCAGATCACCAACAAGCTCTTCGAATCGACCGTGGGCGTAAAACGTACCGACATCGAGGACGACAACCTCGGCGTCTACGGACCGCTCATGCAGGAAATGGGGCGCGCTGCCGGCGCGCATCCCGACGAGCTGGTCTTCGCCCTGCTCAAGGCCGGCAACGCCAATCTCTGCTACGACGGTCAAAACTTCTTCGACACCGATCACCCGGTCTATCCGAACGTGGATGGCACCGGCACGGCGACCACCGTTAGCAACCTGTTCGCGCCGGCCGCTGATCCGGGGGCGGCCTGGTATCTGCTCGACACCAGCCGCAGCCTCAAGCCGTTGATCTACCAGGAGCGCATGAAGCCGTCGTTCACTTCGATGACCAAGGAAGACGACGAGCAGGTCTTCATGGCCGACGAGTACCGCTACGGCGTGCGCTCCCGCTGCAATGTCGGCTTCGGTTTCTGGCAACTGGCAGCGATGTCCACCGAAGAGCTGAACACGGCGAACTTCGAGAAAGTTTACGACGCCATGCGCAACCAGAAGGCCGACGGCGGCCGTCCGCTGGACATTCGCCCGAACCTGCTGGTGGTGCCGACCACTCTGCGCTCCAAGGCCAAGGAAGTGGTCGGGGTGCAACGTCTGGCCAATGGCGCGGACAACCCCAACTTCGAACTGGTCCAGGTACTCGATACCGCCTGGCTCAACTGATAGCCCCAGACGGAACGCCTGCCAGGCCAAGGATGGCCACCTTCTTCCAGCTACAGGAGACACGACATGGCACGCCAGAACTCTGCGGCCAAGACCACCGCCAAATCCAAGACCGATCCGGCGACCGAAAAGCCCAAGGACGAAGCTCTGCCGGGCTCCACGGATGCCACTTCGTCCACCGCACCCGAGGCGCCCACCGCCAAACCAGCCAGCACCTCGGACGAGATCGAGGGCGTCTTCATTCGGGCCACCGTTGAGCGCCGCTGTCGAGCGGGCTTCTGCTTCGACAAGGAAGGCCAAGGCTTCGCTGAAGGCGTGCTGAGCGACAAGCAGTTGGAGGCTCTGGAGTCGGACCCGCTGCTCAAGGTCGAGCGCTGCACCTTTTCCGGCAACCAGGAGGGCGAGTGATGAATCACGCCATTGCCCAGTTGGACATCGCCGCGCAGATCGCCGAGCACAACGCTCCAATCAGCGAGGCTCAGGGTGACGCCGCTCAGGCCGAGTTGCAGAACCAGGTTGCCGCCGACTGCCGCGAGGCGCTCGACGTCCTGGAACAATTGGAGTCGCCGCTGTGAGCTACTGCACGCTGGCCGACCTGATCGAGCAGTACAGCGAGCAAAAAATCCGCGAGGTGAGTGACCGCGTCAATAAACCGGCCACAACCATCGACACGGTGATCGTGGATCGCGCCATCGCCGACGCCGACTCAGAAATCGACCTGCATCTGCACGGCCGATACCAGTTGCCGCTCGCCAGCGTGCCAACGGCGCTCAAGCGCATTGCCTGTGGCCTGGCCTACGCCAATCTGCACATCGTTCTAAAGGAAGAGAACCCGGTCTACAAAACGGCCGAGCATCTGCGAAAGCTGCTGTCGGGCATCGCCAACGGCAAGTTGAGTCTGGCCCTGGATGCTGACGGCAAGCCGGCGCCCGTAGCCAACACGGTGCAGATAAGCGAAGGCCGCAACGACTGGGGGGCCGACTGGTGAGCGACCCGTTCGACTACCTGTTCCTGGAACCGTTGCTGATCGAGCGTATCCGCTCAGAGGTTCCTGGGCTGGCCATCGTTTCCGGGGTGCCCGATCTGGCGGCCTTGAGTGAGCAGGACCAGCCCGCCCCCAGCGTCTATGTCGTCTATCTCGGCGACGAGATAGGCACCGGAGCGGATCACCAGGGGGGCAGGCGCGCCATTCAGGCTATCGGCCAGCAATGGGCGGTTGTGCTGGTGGTGCATTACGCCGACTCGTCGAACTCCGGCGAAGGAGCGCGCCGAGAGGCAGGACCGCTGCTGGGACGGCTGGTCAAGGCACTGACCGGATGGGCTCCAGCCATCGATGTGGCTCCGTTGGCGCGCAGCGCCCGACAGTCTCCCGTCACCTACGCCAGCGGCTACTTCTATTTCCCCCTGGTGTTCACCGCCAGGTTCGTCTACCCGAGGGTCAAGTCATGGAAACCGTAAAAGTCACGATCACTGCTGAGAACCCCAACCACACCCACGCGGGCAAGCCGGTGGCCAAGGGCGACGAGATCGAAGTCAGCCGCGCCGATGCCGAGTTTCTGCTGCGCCGTCAATTGATCACCAAGATTCCCGCCGAGCCCAAGGCCGACGAGAAACGCGACAAGTAACGCGCAACATCTGATTCCTACGGAGGCCTCACATGGCACAGGAAACGTATTTCTACGGGCAAGGTGAGATTGACGCCGCGCCTATCGTCAACGGCGTCCTCGGCAAATGGCGCTGGATTCAGGATGTCTCGGCCATGAGCATCCAGCTCGCAGTCGAGAAGGTCGAGCACAAGGAAAGCTACAGCGGCCAGAAAGCCCTGGTCCGAAGCTTCCCCATCGGCAAGACCGCCACCGTCAGCATGACCTTGCACAGCATCGACCCGGATAACCTGGCGCTCACCCTCTATGGCAAGGTCGTGACTAAGGCGGCCGGCTCTGTGACGGCTGAGGCGCTCCCCGCCGACCTGGTAGCTGGTGATGTAATCCGCCTGGCCAATCCGGGCGTCAGCGAGCTGGTCATCACCGACAGCGCGAGCAGTCCGGCGCCCCTCGATCCGCAGTATTACGCCCTGCGAGCCGATGGCGCCTACGGCGAGGTCCAACTGCTGGGTCTGCCGACGCCGGCCCCGACCCAGCCGTTCAAGGCGGCCTATGAGTACGCGGCGACTCGCCAGGTGGGCATGTTCACCGCGCCGCAGCCGACCATCGCCCTGCGCTACAAGGGCATCAACCTGGCCGAAGGCGGCGCGCCGGTCATCGTCGAGCTGTTCAAGGTCGCGACCGACCCGCTCCAGGAACTGGCATTGATCAGCGACGGCAACACCGTCGCCGGTATGCAGATCAGCGGCGGAATCCTGCTGGACACCAGCAAGCCGGATACCGGCGACCTGGGCCGCTTCGGTCGCATTATCCAGCTGGGGTAAATCATGGCCAGGAAGAAGCCTGTTAACCCTCGCGGCCAGCCGGCCGACTCGGCGCCCGACGACAGCCTGAGCGTGCTGTTTCCTGACCGTCAGTTGGCGGTCGGGGGCGTCGAGGTGACGGTGCGCGAGCTGACCTTCAGCGAGCAACTGCGCCATAACCACCTGTTGGCCCCGCTGGCCGATGCCCTGGCGGCAGTTCCCCCGGAGCAGCTCGACGGACCTGAGTCGATCAACGTCATCTTCGACGCTCTGGCCCGGCACGCCGACGCGCTGCGCGAGTTGCTCGCGATCAGTTGCGGCCAATCCGTGGACTGGGTGGACGCGCTGCCGGCAGACGACGGCGAAGCACTGGTGTTGACCTGGTGGACGGTGAACAGTGGTTTTTTCGTGCGAAGGCTCTGGCGGCCTCGCCTACTGGCGATGGCATTGGGCAACCGACGCCCTGGAGCCGAGTCTTCTCCGATCTCGTCCGCGCCGGCCACTGCCGCGAAACCCTAGGCACCTATACCGGCCGGCAACTGATTCTGTACTGGAACGAAGCGCAGGCAGCTGAACGGCGAGAACAGGCGCGCCACGTTCGGTCGGTGATGTTCGGAATGGCTGGTGGCAAGGACGCCAGCGCCTTCCTCAACGATTTGGAATCCTGATGGCGAACAATCAGCAACTGACACTGGCCCTCCGCATCCGCGCCGATCTGAACGACGCCCAGGACGCCCTGCGTCGTCTGAACGGTAATGTCGATGAACTGGGCCAGAGCACCAGGACAGCGGCGCGGGATGCTGATCAACTGAATGCCGCCACCCAGCGTATCGGTGGCGGCATGACGGCCCTTGCTGCCTCCATCAAGGCCGCTGCGCTGGGGCTGGGGGCGCTGTTCAGCATTCGGGAGATCATCCAGACCACCGACGCCTGGACCAACCTCCAGAACCGGCTGCGCCTGGTCACCAGCACCCAGGCTCAACTGGCGGCGGTGACCGCTGACGTATACCGCATCGCTCAGCTGACCAGCTCAGCGCTGGACTCTACCGCCACCGTCTACCAGCGTTTCGCGCAGAACGCCGACCGGCTGAACATCAGCCAGCGGCAAGTCGCATCGCTGACTGACACGGTGGCCAAGTCCATCGCGATTTCAGGCGCCAGTGCGCAGAGCGCCGAGGCGGCCCTGGTCCAGTTCGGCCAGGCTCTGGCGTCGGGCGTTCTGCGCGGTGAGGAATTCAACTCGGTCAGCGAGCAGGCGCCCGCGCTGCTGAAAGCAATTGCCGATGGCCTCAACGTCAATATCGGCGAGCTTCGCAAGATGGCGAACGAAGGCCAGTTGACAGCTGATGTCCTGGTGGACGCCTTGAGCAATGCGGCGGCCGGCGTGAACGATCAGTTCGCCACCCGCATCAAGACCGTTTCGATGGCAGTCCAGGAACTGGAGAATGCGTTCACTCGCCTGGTAGGTGAGTTCACCAATGGCCGAGGTGCGGGCGAAGCGCTGGCCGGTGCCATTTCCGGGGTCGCCAATGTCATGGACGGCCTGAGCGATAACGCCGAGCTACTGGGCACCGCCCTGGATGCCGTGATGGTGACGGCAGCCGGGCGAGCGGTGGCGGCCATCACCGGGCTGACCACTACCTGGCTCAGCAACGCGGCGGCCAGCCGCGCCGCTGCCATCGCCGCCGCTCAGAAAGCCACGGCCGACGAAGGCGCCGCCGTGGCGGCACAGCGAGCCGCTGCCCAGGAGCTGCAACGGGCCAAGGCCGCTGTCGCCTCGGCAGAGGCCGAGGTGGCGGCCAGCCGCGCCCGCCAGACCGCCAGCCTCCAGAACCTTCGGGACGTCCAGGCCGCCCTGGTCGCGGAGCGCACGCTGGAGCAGGCCCGCCTTCAGGCGCAGATCACCGATATTGGCCGGCAACAGTCCCTCGCTCGCCTGGCTGAGCTGCGCCTGTCCGAAGTGGCCATTATCAGGCAGGTCCAGGCCGCAGAGGCGGCGCTCGCATCCACGACGCTGGCGTCTTCGGCCGCCGTCACCGCCGCCTATCAGCGTAGGACCGCCGCAGTCGCGGCCGCCGCTTCGGCACAACAGGCCCTGACGGTCGCCACGAACAACGCGAATATCGCCTCTGCGGCCGCCGCTGCGGCATCCAGCTTCCTGGCTCGCGGCATGGGAACAGTGACGGCGGTCGGTGGCCGGCTGCTGGGGTTCCTGGGCGGTCCCATCGGCGTTATCTCGATGATTGCCATTGCGGCCACGGCGTTCCTGGACTTCGGTAGTGACGCCGAGTCCGGCATGGACCGTGCCGCCAATGCAACCGAGTCGGCTAGCGTCCGCATCCGCAACGCCTCGCGGAACATCATCCAGGCGCTGAACCTGGGTGACCTGAAGACGGCCAACTACGACCAGCTCGGCAAGAGCATCGAGCAGATCAAGCAGCAACTGGCCGAGGCCGAGCAGATACAGCAGCGTGCCGAGGCCCTCCAGGACACGGACGTTCCTACGGTGCCGGGCATGGACCTCCCGAGCCTGGACGAAGCCAACGAACGGGTACAGGCGCTGACCGGAGCCCTGCGCAGGCTTGAGGCAGAACGAGCCGGCGACCGCTTCAAGAACGTGCGCGAGGGCAAGCAGTACCTGGAGAACCTGGAGCGCCAGAACGAACGCCTACAGAACCTCACCGCGACAGAAGAAGCCCTGAACTACCTGCGCAAGGAAGGTATCGACGCCACGTCGGAGCTGGGTAGGAAGATCCTGGATCAGGCCGCCGCCAACCAGAAGCTGGACGCCACCAACAAGGCCGAAGCCGAGTCCAAACGCCAGTCTGAAGCGGCGGCGCGCAAGAGCGCTCAGACGTCGGAACAACTGCGCAAGAGCCAAGAGGGCTACGTCACCCAGCTGGAACGCCAGGCGGCCCTGCTGGGTATGAATAGCGCCGAGGTTCGCGCCTACGAGCTGGCCGAGAAAGGACTTACCGGAGCGCTAAGGGCCAGGGCAGAAGCTGCCCTGGCTGCTATCGATGCCGACGAGAAGAGGCGCCAAGCCGATGCCAATGCAAGCGCCAATGCCGACCTCCAGGCCGAGTATCTGCGGGCGACCGGGCGCACCGTTGACGCGGGGCTGCTGGAGATTCGGACGAAATTTGACGCGATGCGTCGGGACTTCGAAAAGGCGGGCAACGACGCCGGCCTGGCCTGGATCGACAAGCTAATCCCCGTCGCCGAGGCCAAGGTCCGCCTGGATGACGTCAAGCAGCAGATGGACGATTTGCTGGCCGACCAGCAACGGGCCGAGTCGTCCGTTAACGTCCAGCAGGATGCCGGCATCATCAACGAAATGGACGCCCGGCAGCGCATCCTGGACATTCACCGAGCGACCTACGAGAAGCTCCAGCAGATTCGGCCGATCCTAGAGCAGATGGCCCGCCAGCCTGGCGAGGTCGGCCGAGCCGCTGCCGAATCGCTCGCCCAACTGGACGCCGAGGCGGCGCGACTCCAGCAGACCACGACGCTGCTCGAAACCACCCTACGGGACGGCCTCACCAGCGGCTTTACCGACGCCATCAAAGGGCTCGCTTCCGGGACCATGGACTTGCGCGACGCCATCACGTCGCTGGGTGAAGCTGTACTCAATGCCTTGGTGAACATGGCGGCGCAGAACCTCGCGCAGTCGTTGTCCAGCGGCATCATGGGGCTGTTTGGTGGCGGCCAGCAGGACACCAGCATGACTACCGGCGCGGCGGCTGTGACCGCGTCGGCCGGTGCCCTATCGACTGCGGGCGCCTCGCTGCTGACCGGGGCCGCTGCTATCCAGACGGCCGCTGCGTCGCTGGCAGCCGCCAATGGCGTCCAAGGGCTGGGCGCTGCTGCGGGTGGTGCGGGTGCGGCAGGAGCGGCAGCGGGCGGCGGCAGTTGGTGGTCCTCCATCGCCGGCGTGTTCGGTTTCGCCACCGGCGGCCACATCAAGGGACCAGGAACAGGCACAAGCGACAGTATCCCGATTCTGGCATCCAACGACGAGTTTATGACCCGCGCCGCAGTTGTACGACAGCCTGGCGCCCTGGCATTTCTCGAACAGTTCAACCGCTACGGCATGGCCGCGCTGGCCGGCTGGGCGAACCCTGTCCGTCACGCAACCGGCGGACAGATCGGCATTCCCGCTCCCAATCTGCCGGCTCCCGTCCGTGGCGGCGCGAACCTGCCCGAGCCCTCCAAAAACTTCAGTACCTCGGTCGCTAACTCGATCTACCTGCACGCCGTTCAGGACCCCGACCAGATGGCGGCCGAAATGTGGGCCGGCAAGGGCGGCGACCATTACATCGTCTGGCTGAACAAGAACCGCCAGGCCGTCAAGCAAATACTCGGAAACTAGGAATTCATGGCTACTGAAATCGGCACCGCCACGAACCACCAGAACCTGGTCGAGCGCCTCGTCCAGTTCCTCACCGCGAACCCAGACCTGGTCGCGGCTGGGCAGGCCTACGAGAAGGTTTTCGACAACACCATCCCCGCGTCCGGCACGGCCATCGCCGTGCGCCAGGTGACCCTGCGCGCCCCGGGCCTGGGCGGCACCGACAGCATCTACATGGGGATTCAGAGCTACGGCGATACCGCCCTGGACTACTACAACCTTCGCCTGATGGGCGGCACGGCGTTCAATCCTGGAGCAATCCCGCCTGGCGGCGACTACTGGACCGCGTTTGCCAACTACAGTCCGCGGGTTCAGGCGCTGCTGTGGAACCAGCCCATGCCGTACTGGTTCTTCGCCAACGGCCGACGCTTCTGGGTCGTCGTGAAAGTCTCGACGATCTACGAGTCGGCCGGCGCCGGCTTCATCCTGCCACCCTGTCCGCCGTCGCAGTATCCGTACCCGCTTGCCGTCGTGGGCTCCTACCGTGGTGACGTTGCAACTCGCTGGTCAGACGTCAGCGACCGGCACAGAGGCATCAGCAGCCCCTACGAGCGTAGCTGCTATCTCCGCGATCCCGCCGGGCGCTGGCTCGGTTTCACTGTCGCAGGCCGTTCAAGCAACGAGTCCGACTACAACAATCGGACCCTGCTGCCGCTTGGCTGCGGTCGCTATGCGGGTGGTAGCGACACTGTGATCAACCAGCTCCGCGACTCTTTCAGCAAGTTCCCGCTGAAAGCTTTGCAGTTCGTCACCCGCGAAACCGAGGGGCGCCGCTATCTGGGCGATTTCGACGGCGCCTTCTACGTGCCGACGCTCAACTCCGGCGCCGAAGACGTGATTGTCGAGGACGGTGTGGACCACGTCGTTTTTCAAACCGCTTGGCGTAGCGGTAACCCTTGGCTCTACGCGATCAGGAAGGACTGAAATGGCTTACTTCACAGGAACAGCGAACAACCCGGCCGACTTGCTCGCCAAGCTGCGCGTCCACGCCGAGTCGCTCGGCTGGGTCACCGACCGCGCCTCGGCATCGGAATGGCTTTGTCACAACGCCGACGGCTACTGGTCGTTCAACGCCGGTTCCAATCAATGGCAGCTCGCGGGCAATACGGGGTTCGACGACGGGCTTGCGTGGAATGCGCAGCCCGGCAACTCGGTGCAGAACAACCCGTATTCGTCGAAAGAAGCAACCATAGCGCAGCTCAGCGCCGGGCCATTCACGCGCTATCACCTGTTCGCCACCGCTGCCTATCTGCACCTGCACGTCGAAATCGCTGCCGGTCAGTTTCGTCCAGTGATGATCGGCTCCCTCAACAAGCGTGGCGTCGGCTATACGGGCGGCCAGTATGTTTGCGGCTCGTTCCTCTACAGCTCTGGCCAGGCGCTCACAAACAACTGGTCATCGCATCCATTCGATGGTTACCACATTCGATACAGCGGCGGCGGCAGCATGCTGCGGCTAGACAGCCTCGACGGTGGCCCATCGCCGGAGTGGTTGCCGTTCGACTACACAACGAACGTCTCCCGGCGCGTCGTCGGCCCCGGTCGCGGAAACTACAGCAGTCAGTACCATCCCGACGTGGGGCTGATCGACGCGAGCGCAAACGAGCTGAACAGCTCGACCACCCCTGTGCCCTGCGCCATCTATGCGTTCGGCGCTCAGCAGCGCTCGCGGTACGTGGGCGAGGTGCCGGACTTTGGCATATGCAACATGGCGTTCCTCGCGCCTGGCGATCCGCTGGTGATCGGCAGCGACACTTGGCGCGTCTATCCGTTGCTCCAACGCGGAAGCGCTACCGATTTCGGCAACACCAGCGCCTGGGTCGGCTACTGCTTCCGGGTGCTTGAGTAATGGCGACGTTTCCGGGGTTCCAGGTGCCAAAGCCGCTCGTGGGGATCGTTGCCGGCATCACGCCGAATATCGACGCCCTGGAGCTGAACCAGGACATCAGCCTGGCAGCGGTCGCGGCCTCGACCTGGGCCGGCGCCTACGCGGCGCATCAGCCGGTAGAGGTGATCCATTCGACGTACCAGGCTGTCCACCAAAGCGCTCTGGAAGAGAACTACTACAACCGCCTGTGGCTGATCCCTACGACCATGGAGCTGGGCAACGTCGTCAGCACCCAGGTACGACCGGCATCAGTCTGGAACGCTTATTTCAGTCCGCGCACGCTGACCGCCATCGAGCGGGAAGATGCAGACGGCATCACGCTATCCGGCCAGGCGTCGCCGCCGCTGGGTTTTGCCGCCCTGGAGGAACGCACTTGGACCGTCAGCATTGGCACGGACGGCCCGCCCGTCGTCAATGCGCGGATCGTCTGGACGCTCCAGGGCGAGCCGGACCTGGTCCTGGTCATCACCGGCAATCGCATCATCGCCTGGACCTTCGCGCCGGACTGGGGCGACAGCATCGTCGAGCGCCTGAGCGCCTCGACAAATATCCTGCAAAGCGAATCAGCCGTGACCCAGCGCCGGGCTATGCGCCTGGCGCCGCGCCGGGAGTTCGAAGCGAACATGTACGCGGTAGACCGCGAGCGGCAGCTCCTGGACATGACGCTGTTTGGCTGGGGCGCGCGAATTTGGGCGCTGCCGATTTGGCCTGATATCCAACTGCTCCAAGAACCGCTGGCGGCCGGCTCGCTGAACATTCCGTGCGACACGGTCGGCCTCGACTTCCGCGACGGCGGTCTGGCGATGCTGCGCGGCGAGGACGCCTTCACCTATGAAGTCGTCGAGGTCAAGGCAGTGACCGCCGCCGGCCTGGACCTGGTCCGCCCCGTCCAGGCCACCTGGGTAACTGGCTCGCGACTGTACCCGGTGCGCACCGCGCAGCTGACCGAACAGCCCACGCTGACCCGGCTGACCGATACCGCGCAGTCTGCGCGGGTGTCGTTCCTGATAATGGAGCCCAGCGCCTGGCCCGAGGTAATGCCGGCGACGACCTACAGGGGGCGGCCAGTGCTGGAGCAGCGCCCGGACGAAAGCGAAGACCTCACCTCCAGCTATCAGCGCCTGCTGTCCACCCTGGACAACGGCAGCGCGATTCCCCGCGTGACCGACGTCGCCGGGATGGCGCTGCCCGTCATCGGTCATCGCTGGATCGGCATGGGCCGAGCCGAGCGGTCGGCGTTCCGCAGCCTGGTCTATGCGCTGCGAGGCCAGCAGAAGCCGCTATGGGTGCCGACCCACGCCGACGACCTGACCCTAGTCGCCACCGTCTCGCAGCTGTCCACTGCGCTGGACGTGCGCAATATCGGCTATGCCCGTTTCGCCAATGGGCGACCGGGTCGTCGCGATATCCGCATCGAGCTGTACGACGGCACCGTCTATCACCGCCGCATTCTCACCAGCACCGAGCTGGACGCCGACACCGAGCGCTTGGCCATCGACGCCGCCCTGGGCCGCCTGGTCGAGCCGACCGATGTAGCGCGCATCTGTTTCATGGCGCTCTGTAGCGCCGCCAGCGACGTGGTCGAGATTGAGCACGTCACCGATAGCGAGGGCGTCGCAACCGCCGCGCTGACATTCAAAGGGGTTCGTGACGATGAGTTTTAACAGCCGCGAAAGCTCGCTCGCGGATGGGCAGCCGGTGCGGCTGTACCAGTTCAGCCGTGGCGCGATCCGCTGGAGCTACAACAGCAGCGACCGGGACATCACCTACCAGAACCAGATTTTCCGCACCGTGCCGGGCGGCATCACCGACAACGGGATCATCTGTTCCGGCGACCCGCAGTCCGATCAGTTCATCATCACCGCGCCGGCCGACCTCGATGTCGCGCTGCTGTACAAGGCCAAATCGCCGAGTGATGCCATCGATCTGGTCGTCTACGACATGCACTACGGCGATGTCGAGGCAGCGGTTTCCTGGGTGGGGGAGATTGGCGACGTGGACTGGCCGACCGTGGACAGCAGTCGCATAACGTGCGTGTCCGAAGACGAGCTGATGGACCAGCCAGGCTTGATCGATACCAGTTGCCGCACCTGCACGGCGACCTTGGGCGACCACCGCTGCAAGGTAAACCTCATTCCGTATCGAGTGACGCTGACACCGCAGAGCGTGTCCGCGTGGGTGATTTCCAGCGGAGTGGTCGCCGGCTATGCCGACGGCTGGTTTACCGGTGGCTATGTGGAGTGGCAGGTGGACGGCGACAACTACGACCGCCGCTACATCGAGCGGCACGCCGGGGCCGATCTGCACATCCTGGGCGGCACCGAGGGCGTCCCGGCGGGGGGGCAACTGCGGGTCTATCCAGGCTGCGATCTGCTCGATGAAACCTGCGCCGGAAAGTTCGACAACATCCTGAATTTCCGGGGCTTTAACAAGATGCAAGGCAAGTCGCCATTCGATGGCGACCAGGTCTGGTGAGGTAGGCCATGGACCCGATCACAATCAATCTCGTCATTCTGGCTGCGTCGTTCATCCTATCCAGAGCCTTGGCGCCGAAGCCGCAAAAGCCCAAGCCAACAGCGTTTGAAGACATCGATTTCCCGCGCTGCGACGAGGGCGACGAACTGGCCGCCGTGTTCGGTCAGTGCTGGAGGAAGTCCTGGATGGTGCTGACCGTAGGCAACTACCGAACGAAGGCGATCAAGACAAAGGGGAGCAAGAAATGATCGTTACGGCTCAGCACTTACATACGGTCCCGACCTGGACCACTCGGCAGGGCTACTGCCATCGCCAGGCGCGGGAGTTCTTCAAGCGCCATCACCTCGACTGGATGGCGTTCTTACGGGACGGCATCGAGGCCGATCAGTTGATTGCGACCGGCGACGCGCTCGCGCTCAAGCTGGTTGAGCACGCACGCCAGGAGGTGGCTGATGGGCGCTAAACCCAAGGCTCAAACGGTCGGCTTTCGATACTTCTTCGACATCCATTTCACCCTAGGCAAGAAAATCGACGAGCTGTGCGCGCTCCGGGCAAGCGGAAAAACCGCGTGGAAAGGATCGATCACTACTAACGGTCAGGTACGCATCAACGCCCCGAAACTGTTCGGCGGCGACAAGGGCGAAGGTGGGCTCGATGGAACGTTGGATATCCTGTTCGGCGAAGAAGACCAGGGTGTCCTGCCGCGCCTGGCGGCCATGCTCGGCGGCCTGGTGCCGGCGTTCCGTGGCGTAACCACAGGGTTCTATTCCGGCTTGGTAACCTCCATGAACCCCTACCCGAAGACATGGGAATTTTTGGTCCGGGGAGGAAACCGCTTGTGGGACGGCAATCCCTGGTATCCCGAAAAGCAGTTCATCTGGCTAGCGGACGGTCAGATCAAGGCGATGAACCCGGCGCACATCCTTTATCTCGTCTACACCGGCCGGGACTTCCGGGGACTGGCCCGCACGCGAATGGACGAGGCGAGCTGGCGGGCCGCTGCTGACAAGCTGTATGCCGAGGGTTTCGGGCTGTGCTTTGAATGGACCAGGTCCGACACGTTCGCCAACTTCTGCGAGACGGTGAAATCGCATATCGGCGCTGAGGTTTACCCGAACCGTCAGACGGGACAGATCAGCATCCGGCTCCTGCGGGACGACTATAACGTCGCAGACCTGCCGCTGTTCGACGAGGACAGCGGCCTCCTGGAAATCACTCAGGAGAAGACCGGCTCGACCTCCCTGGCGCCGAGCCAGCTTATCGTGAAATACATCGACCAGATCGACGGGGCGCAGCGCCAAATCATCGTCAACAACAACGCGGTCGCTGCGTCGCAGGGGCGGCGCTCGTCTGAGGAAATCGAGTTCCTGGGCGTGCCTACCGGGGAGCTGGCCGGGCGAGTCGGTGAGCGGGAAATGCGTCTGAAGACAACCGGCCTGAAGCGCTATAAGGGCGTGTTCGACCGCCGCGCCCGTAGCCTGAACCCTGGCCAGCCGTTCCGCATCCGTTCGACCCGGCGCGGCATCCCTGAAACCGTCGTTCGGGTCGGCCGGATCGAGGACAACTTCCTCGGCGACGGCAAGATCACCCTGACCGTCGTCCAGGATCAGTTCAATCTGCCGGCGACAACCGGCGTGGCGCCGCCACCACCGGGCTGGATTCCGCCCGACCGGACGCCTCGGGCGATCACTGTGCGCCGCCTGATCGAGGCACCCTATCGCGAACTGGCCGGCGTGATCGATCCGGCAAATCTCCAGCTCCTGGACGTGAGCGCGTCCTACTTGGCCGCGCTGGCCGAGGCGCCGACCAGCCTGTCGCAGAGCTACACACTGACCGACCGCGTCGGCAGCTCTGGCGCGTTCGTTGATCGCGGAACCGGCGACTGGTGCCCGACCGGACTACTCGCCGCCGAGCTGCCGCTGGCGGCCGGTCCGAACGTCGTCACGTTGACGAACGCCAGCCGGCTGGAGGACGTCACTGTCGGCCAGGCCGCAGTCGTGGACGACGAGATAGTCCGGGTCGATGCGGTCAACTACGCCAGCGGCACGGTCACCCTCGCGCGCGGCTGCGCCGATACCGTACCGGCCAAGCATCTGGCCGGGGCTCGGGTCTGGTTCTACGACACGTTCGAAGCTGTGGACGAAACGGTCTACAGCCAGGGCGTGACGCTCCAGGCCCGGCTGCTGACGAACACCAGCGAGGGCCAACTGGCCCCGGCGCTGGCCGCCACCGACAGCCTCACCCTGACCGGGCGCCAAGGTAAGCCGTATCCGCCCGGCCAGTTCCGCATCAACGGCAGCGCGTACCCAACGAAAGTCTACGGGGCGCTGTCGGTGAGCTGGGCGAAGCGCGACCGGATCGGCCAGGCCGACCAGTTGATCGATACCACGGTCGGCAACATCGGACCCGAAGATGGGGCGACGGTTACGCTCCTGGTCTACAGCGGTACGACGCTGAAGCGTACCTATGCCGGTCTCACATCCAGTAACTGGTCCTATCCGCTGGCCGAAGACATGGCGGATGGCCCGCTCCAGGACGTGCGCCTTGTCCTGCGCAGTGTCCGCGACGGCATCGATTCTTGGCAGCAGCACGACATCACGATTGAACGCCACGGCCTCGGTTTCCGGCTTGGCGAAGAACTAGGAGGCGTATCCGCATGAGCCTGACAATGGGGCCGAACACTGGCTTACTGATCAACGGCGCCCCCGGTGAGGGGCATTACAGCGAACTGATCCGCATGTTGCGCTGGGATGACTTCCTGCGCCAACCGGTCGTAAAGGGGCGGGTCGCAACGCTGCCGACTTCCGGCCAGGCCGAGGGCGACACTTACATTTTCACCGGGGCCGGGGCGAACCAGAACCGCTTGGCCCGCTGGTGGGCGACTGGTGCGTCAACGCCAATCTGGGAGTACATGCCGCCACGGCTGGGCTGGCGTGTCCAGGTCGCAAACGAGACAACCCCGGCAGGCCAGGTCAAGACCTACGAGTATTCCGGCAGCGCCTGGACTGAGCTGGTGGGCGGAATGGCCGACGCGCCGAGCGACGGGAAGCGCTATGCCCGACTAAACAACGCGTGGGCAGGCTTGGGGACTGCTGCCGTCGCCGATATTCTTGGGCCGGTCTCTCAGGCTGGCGGTGTGCCAACTGGTGCGATCTACGAGGGCGGCAGTAACGCGAACGGAAGTTACGTCAGGCTCGCAGACGGAACGCAAATTTGCTCCAGCAGCCTTTTAACGTTTACTGCGGGTTCAACGTCGGTGGGTGCGTCTTGGACGTTTCCGGCCAGCTTTGTGTCGCCGTCGCTGATGTTTGGCACCGTTGTAGCATCGGGAGCCGGCGCAGACTATGACCCCGGCGTCGCTGCGAGGAACCTGGGAGCTGTTTACTTCAATGCGTCAACAAACTCTGCTGCACTGGGGTTTCTTTGCATCTCGTCTGCATCGTTCACCGCTGGCGCCCAAACTCGAAATAACCGTGCTGTCGCAATTGGGAGGTGGTTCTGATGATCATCACGTTGTCGCCGTATGTCGCGCTGCCCGGCAGCGATGAACATCTGATGCTGAGCAGGACTGGCGATGTACTCACCGTGAACGGCCAGTCGTTCGATTTCACACCGCTCCCGGAGGGCGGCGAGTTGCCGGCCGAGGCTATCGGGTCGGAGTGGTTCGCTGGCCCCGTCGTTCGCCGTGAGGGGCGTCTAGAGTTCAGCCTGCGGCTGCCGCTGGCTGACGGCGCTAGTGCAGCCGCTCGCTTTCCTGAACCAATGCTGATCGAGGCCGACGGCCCTGTGGAGTTGCCGCAATGACTATTGACTGGAGCATGTTGAAGTCACCCGAAGACCAGCAGGTTGAGCAGCGGGAGGCCATCAGAGCGCAGCGCCGCCAGGCCTATCGCACCGAGTCCGACCCGCTGCGCCTGGAGGCCGAGTTTGACGCCATCACCGCTGGCACCAAGCCGGACCTGGCGGCATGGGTTGCAGCTGTCCAGGCGATCAAAGCGCGGTATCCACTACCTGAATAGGTAGTTGTGATGGCGTTCTCGTTTTTGCCACGTTCCGACAGTCTGATGTCGAGTAGTAGATAGGAACCTTGGGATGGACGAGGTACTGAGGCAAAGGTTGCGGGCTGAACTACTGGAAGTGGGGTTTCTCAACCAGTGCTGCCTTGATCTCATGGAAAGCATGGAGGCTGAGTTCAGTCTCACTAAGGACCAGCGCGAGTGCATTGAGCAGCTCAGCCAATTCCTACGGGAGGGCATCGGCAAACTGACCGCTCTGTCTGAACGGGTAGCCGACGGCGATATCGTCGTCCTGTGCTGATCTTTTGAAATTCTTTTGCCGCTGGCGAAACGGTTAGGGCGCGTCATTTATTGCGCAAATCGGCGCCAAATTTCGCGCCGCGCTACACCG
