# Supplementary material for: Anti-phage defence through inhibition of virion assembly
Source: Nat Commun. 2024 Feb 22;15:1644. doi: 10.1038/s41467-024-45892-x (PMC10884400; doi:10.1038/s41467-024-45892-x)
Supplement: Supplementary file 6 — Source Data [file 41467_2024_45892_MOESM6_ESM.xlsx]

## Sheet: Fig.2e
DMS3	DMS3 + Tab	DMS3 (ΔTT)	DMS3 (ΔST)
2657.15	2749.22	3042.23	2323.14
2475.22	2438.51	3411.02	2020.29
2883.9	3349.67	2229.35	2644.34
2640.36	2295.61	2544.55	2345.42
2712.58	2623.36	3043.5	2319.2
2589.97	3035.02	2975.87	2644.34
2848.63	2521.1	2772.97	2902.61
2801.66	2877.7	3058.82	2342.8
3252.65	3310.34	3155.8	2336.25
2843.59	2636.47	3418.68	2548.63
2952.76	2890.81	2621.11	2205.14
2442.16	2327.07	2815.08	2531.59
3048.5	2768.89	2485.85	2303.47
2682.35	3154.33	3215.78	2460.79
2987.83	3075.66	2400.35	2522.41
2568.13	2606.32	2812.53	2437.2
2524.46	2393.93	3168.56	2332.31
2736.09	2298.23	2744.9	2382.13
3846.55	3130.73	2626.22	1903.61
2403.53	2463.42	3089.44	2566.99
2747.85	2549.94	2881.44	2737.42
2761.29	3235.61	3268.1	2239.23
2395.13	3105.82	3070.3	2370.33
2924.21	2702.02	2632.6	2254.96
2690.74	2269.38	2859.75	2721.69
2989.72	3036.33	2705.34	2447.68
2794.88	2233.99	2478.19	2260.21
2700.71	2064.86	3181.32	2873.77
2758.4	2645.65	2836.78	2511.92
2853.67	2994.38	2406.73	2496.19
2855.35	3263.14	3282.14	2475.22
3098.89	2369.02	2599.42	2496.19
2862.07	2947.18	2376.1	2391.31
3006.18	3375.89	2406.73	2637.78
2709.22	2949.81	2672.16	3235.61
3059.93	2485.7	3136.66	2532.9
3784.93	2442.44	2696.41	2281.18
2630.28	2517.17	2489.68	2429.33
2600.05	3226.43	2402.9	2958.98
2648.75	3116.31	3236.2	2410.97
2746.17	2926.21	2857.19	2323.14
2810.84	2622.05	3038.4	2610.25
2714.26	2616.81	3703.25	2447.68
2700.82	2193.34	2655.57	2514.55
2823.43	2256.27	3007.77	2161.88
3092.71	3336.56	2556.03	2331
2931.45	2927.52	2134.92	2513.24
2736.09	3130.73	3190.26	2168.43
2833.12	2376.89	2675.99	2119.93
2438.8	3310.34	2459.05	2102.88
2898.68	2633.85	2808.7	2148.77
2930.14	2473.9	2905.68	2333.62
3356.22	2476.53	3192.81	2585.34
2867.11	2730.86	2612.18	2232.68
2648.75	1996.69	3032.02	2042.58
2630.28	3141.22	2734.69	2369.02
2956.36	2928.83	2308.47	2636.47
3023.22	2755.78	2564.97	2269.38
2995.69	2480.46	2259.98	2911.79
3035.07	3396.87	2687.47	2670.56
2884.26	2825.26	2457.77	2164.5
2717.62	3349.67	2534.34	2310.03
3024.99	2507.99	2831.67	1918.03
2867.11	2709.89	2474.36	2202.52
2573.17	2379.51	2645.36	2699.4
3374.35	3253.96	3338.28	2020.29
3011.55	2788.55	2225.52	3291.98
3100.57	2897.36	2987.36	2421.46
2615.16	2539.45	3100.93	2446.37
2368.26	2645.65	2554.76	2531.59
2872.46	2999.62	2987.36	2614.18
2747.85	2353.29	3680.28	2481.77
2363.22	2829.19	2605.8	2437.2
3199.67	2632.54	2519.03	2810.84
2769.69	2791.17	2327.61	2515.86
3021.91	3290.67	2478.19	2085.84
2784.8	2776.75	2415.66	2424.09
2279.24	2195.97	2312.3	2556.5
2775.44	2977.34	3025.64	2433.26
2663.87	2673.18	2955.45	2490.95
2979.64	3264.45	2351.86	2138.28
2704.18	2518.48	2983.53	2351.98
2451.62	2637.78	2206.38	3251.34
2605.08	3632.85	2385.04	2507.99
2754.46	3412.6	3527.15	2610.25
3152.64	2560.43	3469.72	2629.92
3565.82	2624.67	2423.32	2719.07
2736.09	2572.23	2549.65	2665.31
2779.76	2683.67	2530.51	2485.7
3079.6	2557.81	3135.38	2386.07
2925.89	2920.96	2618.56	2390
2898.68	2827.88	2552.2	3052.07
2667.23	3133.35	3255.34	2241.85
2867.11	2935.39	2912.07	2256.27
2383.38	2789.86	2895.48	2240.54
2746.6	2707.27	3254.06	2273.32
3084.84	2939.32	2465.43	3180.55
2896.05	2365.09	3419.95	2570.92
2722.66	2289.05	2739.79	1996.69
2947.73	2962.92	2900.58	3392.93
2873.77	2673.18	2604.53	2555.19
2899.02	2660.07	3187.7	2459.48
2729.38	2430.64	2738.52	2422.77
2731.06	2433.26	2424.59	2552.57
2811.68	2792.48	2516.47	2525.03
2574.85	2378.2	2623.67	2614.18
3350.83	2717.76	3126.45	2379.51
2643.72	3326.07	3361.25	2637.78
3955.36	3486.01	3305.11	2341.49
2996.43	3204.14	3148.14	3088.78
3152.64	2864.59	2912.07	2661.38
2925.89	2594.52	2469.26	2315.27
2863.74	2249.72	3040.95	2220.88
2699.14	2051.75	3379.12	2338.87
2726.02	2357.22	2496.06	2370.33
2423.69	3250.03	2910.79	2286.43
2327.95	3124.17	3065.2	2435.88
2784.62	2825.26	3349.77	2254.96
2776.41	2829.19	2438.63	2262.83
2888.94	2429.33	2896.75	2763.64
3019.95	2810.84	2969.49	2821.33
2480.79	3084.84	3291.07	2317.89
3723.31	3467.66	2337.82	2211.7
3736.42	2577.47	2937.59	2376.89
2437.12	2781.99	2997.57	2369.02
2633.64	2403.11	2604.53	2269.38
2771.37	2847.55	3305.11	2778.06
2689.07	2323.14	2175.76	2446.37
2635.32	2920.96	3288.52	2487.01
2890.81	2614.18	3106.03	2272.01
3099.26	3130.73	3042.23	2312.65
2715.94	2635.16	2235.73	2480.46
3014.91	2011.11	3007.77	2281.18
2802.97	2747.91	2715.55	2528.97
3041.78	2439.82	2691.3	2349.36
2842.46	2758.64	2817.57	2461.6	Average capsid area
Graphs and statistics analysis were performed in GraphPad Prism 9.0.2.

## Sheet: Fig.2f
Replicate 1 data
Time Point	Target	Sample	Cq1	Cq2	Cq3	Average Cq	Copies (log 10) 1	Copies (log10) 2	Copies (log10) 3	Copies 1	Copies 2	Copies 3	Expression Ratio 1	Expression Ratio 2	Expression Ratio 3
15	rpoD	EV	21.4259	21.5369	21.6182	21.527	2.3377	2.30344	2.27834	217.62	201.112	189.82
30	rpoD	EV	19.9309	20.0284	19.8988	19.9527	2.79911	2.769	2.80902	629.659	587.495	644.202
45	rpoD	EV	15.3906	15.4667	15.2359	15.3644	4.20042	4.17695	4.24819	15864.3	15029.6	17708.8
60	rpoD	EV	15.1776	15.5398	15.1712	15.2962	4.26617	4.1544	4.26814	18457.2	14269.1	18541.2
15	Tail Tube	EV	27.9301	28.0117	28.2241	28.0553	0.805201	0.781478	0.719739	6.38558	6.04613	5.24492	0.0293429	0.0300636	0.027631
30	Tail Tube	EV	18.2586	17.9105	18.2922	18.1538	3.6167	3.71787	3.60692	4137.12	5222.35	4045.02	6.57042	8.88917	6.27912
45	Tail Tube	EV	12.2415	12.0477	12.3772	12.2221	5.36585	5.42219	5.3264	232193	264355	212031	14.6362	17.5889	11.9732
60	Tail Tube	EV	11.7345	11.6263	12.1899	11.8502	5.51322	5.54468	5.38083	326005	350495	240343	17.6627	24.5632	12.9626
15	Tail Protein	EV	31.5075	31.7232	30.8401	31.357	-0.324791	-0.388044	-0.129075	0.473379	0.409219	0.742891	0.00217526	0.00203479	0.00391366
30	Tail Protein	EV	21.1338	21.1094	21.3403	21.1945	2.71736	2.72452	2.65681	521.625	530.303	453.739	0.828425	0.902651	0.704342
45	Tail Protein	EV	15.2662	15.4048	15.3111	15.3274	4.43805	4.39741	4.42491	27418.9	24969.4	26601.8	1.72834	1.66134	1.50217
60	Tail Protein	EV	14.9496	14.901	14.429	14.7599	4.53091	4.54517	4.68358	33955.1	35089.1	48259.1	1.83966	2.4591	2.60281
15	gpA	EV	23.3923	23.6906	23.2935	23.4588	1.68042	1.58032	1.71358	47.9099	38.0473	51.7105	0.220154	0.189185	0.272419
30	gpA	EV	30.7846	22.5457	22.263	25.1977	-0.800195	1.96454	2.05941	0.158418	92.1591	114.659	0.000251594	0.156868	0.177985
45	gpA	EV	15.9364	16.1707	16.029	16.0454	4.18242	4.1038	4.15133	15220.2	12699.8	14168.8	0.959401	0.844982	0.800099
60	gpA	EV	15.7805	16.2279	19.496	17.1681	4.23472	4.08461	2.98792	17168.1	12150.9	972.562	0.930155	0.851552	0.0524541
15	rpoD	Gp31	21.1341	21.6144	21.1128	21.2871	2.42776	2.27951	2.43433	267.77	190.331	271.852
30	rpoD	Gp31	18.8617	18.8631	18.6946	18.8065	3.1291	3.12867	3.18067	1346.17	1344.83	1515.88
45	rpoD	Gp31	15.3387	15.7501	15.3813	15.49	4.21645	4.08947	4.20331	16460.9	12287.8	15970.2
60	rpoD	Gp31	15.8425	16.0881	16.0604	15.997	4.06095	3.98514	3.99372	11506.7	9663.61	9856.37
15	Tail Tube	Gp31	27.0267	27.2099	27.0587	27.0984	1.06781	1.01457	1.05852	11.69	10.3413	11.4425	0.0436568	0.0543331	0.042091
30	Tail Tube	Gp31	16.8402	16.3188	16.8275	16.6622	4.029	4.18059	4.03271	10690.6	15156.3	10782.3	7.94149	11.27	7.11288
45	Tail Tube	Gp31	12.3955	12.3182	12.4644	12.3927	5.32109	5.34355	5.30103	209453	220571	200002	12.7242	17.9504	12.5235
60	Tail Tube	Gp31	12.6401	12.6184	12.5718	12.6101	5.24998	5.25627	5.26982	177819	180413	186131	15.4535	18.6693	18.8844
15	Tail Protein	Gp31	30.2115	29.5229	30.3886	30.041	0.055279	0.257211	0.00335233	1.13574	1.80805	1.00775	0.00424147	0.00949949	0.00370698
30	Tail Protein	Gp31	19.5596	20.0422	19.7639	19.7886	3.179	3.03748	3.1191	1510.07	1090.13	1315.53	1.12175	0.810604	0.867829
45	Tail Protein	Gp31	15.1761	15.3899	15.2054	15.2571	4.4645	4.40178	4.45588	29140.4	25222.1	28568.1	1.77027	2.05261	1.78884
60	Tail Protein	Gp31	15.1528	15.4526	15.2497	15.285	4.47133	4.3834	4.4429	29602.5	24176.9	27727	2.57263	2.50185	2.8131
15	gpA		23.0618	23.1233	23.0323	23.0725	1.79134	1.77072	1.80123	61.8494	58.9815	63.2752	0.23098	0.309889	0.232756
30	gpA		21.1745	21.1474	20.8497	21.0572	2.42467	2.43376	2.53367	265.87	271.496	341.722	0.197501	0.201881	0.225428
45	gpA		16.3356	16.405	16.3865	16.3757	4.04847	4.02516	4.03139	11180.7	10596.4	10749.6	0.679227	0.862348	0.673103
60	gpA		16.4571	16.7551	16.7664	16.6595	4.00769	3.90768	3.90388	10178.7	8084.91	8014.65	0.884587	0.836635	0.813144
Replicate 2 data
Time Point	Target	Sample	Cq1	Cq2	Cq3	Average Cq	Copies (log 10) 1	Copies (log10) 2	Copies (log10) 3	Copies 1	Copies 2	Copies 3	Expression Ratio 1	Expression Ratio 2	Expression Ratio 3
15	rpoD	EV	23.5619	22.0474	24.0995	23.2363	1.67844	2.14586	1.5125	47.6913	139.914	32.5464
30	rpoD	EV	19.7219	23.2778	23.4036	22.1344	2.86362	1.7661	1.72729	730.506	58.3581	53.3685
45	rpoD	EV	15.2376	15.3351	14.8939	15.1555	4.24764	4.21757	4.35374	17686.4	16503.2	22581
60	rpoD	EV	15.2594	15.5891	15.2941	15.3808	4.24094	4.13917	4.23021	17415.7	13777.6	16990.8
15	Tail Tube	EV	30.646	30.9677	30.5768	30.7301	0.0156962	-0.0778073	0.0358271	1.0368	0.835974	1.08599	0.0217399	0.00597491	0.0333675
30	Tail Tube	EV	18.1798	18.3233	18.8374	18.4468	3.63959	3.59789	3.44844	4361.08	3961.74	2808.31	5.96995	67.8866	52.621
45	Tail Tube	EV	12.72	12.3356	12.4762	12.5106	5.22675	5.33848	5.29762	168558	218013	198435	9.53036	13.2103	8.78771
60	Tail Tube	EV	12.2903	12.595	12.2199	12.3684	5.35165	5.26309	5.37212	224726	183268	235568	12.9037	13.3019	13.8644
15	Tail Protein	EV	33.5687	35.4138	33.8818	34.2881	-0.92925	-1.47031	-1.02105	0.117693	0.0338603	0.0952687	0.0024678	0.000242008	0.00292716
30	Tail Protein	EV	20.7958	22.327	NaN	21.5614	2.81647	2.36746	NaN	655.349	233.055	NaN	0.897117	3.99353	NaN
45	Tail Protein	EV	15.0623	14.8565	14.7193	14.8794	4.49787	4.55821	4.59845	31467.9	36158.1	39668.5	1.77922	2.19097	1.75672
60	Tail Protein	EV	14.7506	15.1313	15.2095	15.0305	4.58925	4.47764	4.4547	38837.8	30035.6	28490.4	2.23004	2.18004	1.67681
15	gpA	EV	26.2302	26.6427	26.1361	26.3363	0.728135	0.589682	0.759696	5.3473	3.8876	5.75038	0.112123	0.0277856	0.176682
30	gpA	EV	22.3984	23.4289	24.598	23.4751	2.01397	1.66815	1.27583	103.269	46.5745	18.8724	0.141367	0.79808	0.353625
45	gpA	EV	16.1148	16.7717	16.9954	16.6273	4.12254	3.90212	3.82706	13259.9	7982.24	6715.2	0.749726	0.483679	0.297383
60	gpA	EV	16.522	NaN	16.9099	16.716	3.98589	NaN	3.85575	9680.33	NaN	7173.78	0.555839	NaN	0.422215
15	rpoD	Gp31	22.824	22.4274	24.2912	23.1809	1.90617	2.02858	1.45333	80.5691	106.802	28.401
30	rpoD	Gp31	18.8367	19.2034	19.7016	19.2472	3.13681	3.02365	2.86988	1370.28	1055.97	741.098
45	rpoD	Gp31	16.686	15.585	18.381	16.884	3.80062	4.14043	3.27748	6318.59	13817.6	1894.42
60	rpoD	Gp31	16.411	16.8772	17.0282	16.7721	3.88549	3.74162	3.695	7682.35	5515.89	4954.53
15	Tail Tube	Gp31	29.0937	29.0727	30.2279	29.4648	0.466944	0.47306	0.137244	2.93052	2.97208	1.37165	0.0363727	0.0278279	0.0482958
30	Tail Tube	Gp31	17.6164	17.7165	17.5001	17.611	3.80338	3.77428	3.83717	6358.89	5946.8	6873.34	4.64057	5.63161	9.27454
45	Tail Tube	Gp31	13.2229	13.5555	14.0018	13.5934	5.08055	4.98387	4.85412	120378	96353.4	71468.6	19.0514	6.97323	37.7258
60	Tail Tube	Gp31	13.7116	14.0062	13.301	13.6729	4.93848	4.85284	5.05786	86791.9	71258.3	114252	11.2976	12.9187	23.0601
15	Tail Protein	Gp31	31.366	31.3442	31.4653	31.3918	-0.283292	-0.276895	-0.312395	0.520844	0.528573	0.487086	0.00646456	0.00494909	0.0171503
30	Tail Protein	Gp31	20.3482	20.156	20.4442	20.3161	2.94775	3.00411	2.91958	886.65	1009.5	830.964	0.647056	0.955999	1.12126
45	Tail Protein	Gp31	15.4988	15.5301	16.6575	15.8955	4.36985	4.36068	4.03007	23434.1	22944.5	10716.8	3.70875	1.66052	5.65705
60	Tail Protein	Gp31	15.7551	16.0649	15.9394	15.9198	4.29469	4.20385	4.24065	19710.3	15990	17404	2.56566	2.8989	3.51275
15	gpA	Gp31	26.1495	25.1121	25.3499	25.5371	0.755216	1.10334	1.02354	5.69136	12.6863	10.5569	0.0706395	0.118784	0.371708
30	gpA	Gp31	21.4504	21.6137	22.2916	21.7852	2.33209	2.27729	2.04981	214.828	189.36	112.154	0.156776	0.179323	0.151334
45	gpA	Gp31	16.7359	17.3089	17.7483	17.2644	3.91411	3.72183	3.57441	8205.65	5270.24	3753.25	1.29865	0.381415	1.98121
60	gpA	Gp31	17.283	17.8459	18.4069	17.8453	3.73054	3.54165	3.35339	5376.94	3480.58	2256.27	0.699909	0.63101	0.455396
Normalization
Time Point	Target	Sample	Expression Ratio	Expression Ratio 2	Expression Ratio 3	Average Expression Ratio	Expression Ratio2	Expression Ratio 23	Expression Ratio 34	Average Expression Ratio5	Column6	Average Expression Ratio7	Column8	Normalized Expression Ratio	Normalized Expression Ratio9
			Tech Rep 1	Tech Rep 2	Tech Rep 3	Bio Rep 1	Tech Rep 1	Tech Rep 2	Tech Rep 3	Bio Rep 2		Rep 1	Rep 2	Rep 1	Rep 2
15	Tail Tube	EV	0.0293429	0.0300636	0.027631	0.0290125	0.0217399	0.00597491	0.0333675	0.0203608		0.0290125	0.0203608	0.00157709	0.000482949
30	Tail Tube	EV	6.57042	8.88917	6.27912	7.24624	5.96995	67.8866	52.621	42.1592		7.24624	42.1592	0.393899	1
45	Tail Tube	EV	14.6362	17.5889	11.9732	14.7328	9.53036	13.2103	8.78771	10.5095		14.7328	10.5095	0.80086	0.249281
60	Tail Tube	EV	17.6627	24.5632	12.9626	18.3962	12.9037	13.3019	13.8644	13.3567		18.3962	13.3567	1	0.316815
15	Tail Protein	EV	0.00217526	0.00203479	0.00391366	0.0027079	0.0024678	0.000242008	0.00292716	0.00187899		0.0027079	0.00187899	0.000147199	4.46e-05
30	Tail Protein	EV	0.828425	0.902651	0.704342	0.811806	0.897117	3.99353	Outlier	2.44532		0.811806	2.44532	0.044129	0.0580021
45	Tail Protein	EV	1.72834	1.66134	1.50217	1.63062	1.77922	2.19097	1.75672	1.90897		1.63062	1.90897	0.0886389	0.04528
60	Tail Protein	EV	1.83966	2.4591	2.60281	2.30052	2.23004	2.18004	1.67681	2.02896		2.30052	2.02896	0.125054	0.0481262
15	gpA	EV	0.220154	0.189185	0.272419	0.227253	0.112123	0.0277856	0.176682	0.10553		0.227253	0.10553	0.0123532	0.00250314
30	gpA	EV	0.000251594	0.156868	0.177985	0.111702	0.141367	0.79808	0.353625	0.431024		0.111702	0.431024	0.006072	0.0102237
45	gpA	EV	0.959401	0.844982	0.800099	0.868161	0.749726	0.483679	0.297383	0.510263		0.868161	0.510263	0.0471924	0.0121032
60	gpA	EV	0.930155	0.851552	0.0524541	0.611387	0.555839	Outlier	0.422215	0.489027		0.611387	0.489027	0.0332344	0.0115995
15	Tail Tube	Gp31	0.0436568	0.0543331	0.042091	0.0466936	0.0363727	0.0278279	0.0482958	0.0374988		0.0466936	0.0374988	0.00253822	0.000889457
30	Tail Tube	Gp31	7.94149	11.27	7.11288	8.7748	4.64057	5.63161	9.27454	6.51557		8.7748	6.51557	0.47699	0.154547
45	Tail Tube	Gp31	12.7242	17.9504	12.5235	14.3994	19.0514	6.97323	37.7258	21.2501		14.3994	21.2501	0.782737	0.504045
60	Tail Tube	Gp31	15.4535	18.6693	18.8844	17.669	11.2976	12.9187	23.0601	15.7588		17.669	15.7588	0.960473	0.373793
15	Tail Protein	Gp31	0.00424147	0.00949949	0.00370698	0.00581598	0.00646456	0.00494909	0.0171503	0.00952131		0.00581598	0.00952131	0.000316151	0.000225842
30	Tail Protein	Gp31	1.12175	0.810604	0.867829	0.933395	0.647056	0.955999	1.12126	0.908105		0.933395	0.908105	0.0507385	0.0215399
45	Tail Protein	Gp31	1.77027	2.05261	1.78884	1.87058	3.70875	1.66052	5.65705	3.67544		1.87058	3.67544	0.101683	0.08718
60	Tail Protein	Gp31	2.57263	2.50185	2.8131	2.62919	2.56566	2.8989	3.51275	2.99243		2.62919	2.99243	0.142921	0.0709794
15	gpA	Gp31	0.23098	0.309889	0.232756	0.257875	0.0706395	0.118784	0.371708	0.187044		0.257875	0.187044	0.0140178	0.00443661
30	gpA	Gp31	0.197501	0.201881	0.225428	0.20827	0.156776	0.179323	0.151334	0.162478		0.20827	0.162478	0.0113214	0.00385391
45	gpA	Gp31	0.679227	0.862348	0.673103	0.738226	1.29865	0.381415	1.98121	1.22043		0.738226	1.22043	0.0401293	0.028948
60	gpA	Gp31	0.884587	0.836635	0.813144	0.844789	0.699909	0.63101	0.455396	0.595438		0.844789	0.595438	0.0459219	0.0141236
Graphs were made in GraphPad Prism 9.0.2.
Data that are hilighted were outliers and removed from analysis.

## Sheet: Fig. 2i
Fig.2i: Colony-forming units/mL measured post-phage infection.
	PA14 (EV)			PA14 (Tab)
No phage	110000000	158000000	175000000	107000000	171000000	180000000
MOI 10 + DMS3 vir	3000000	5000000	4000000	3000000	4000000	3000000
	PA14 (EV)
No phage	148000000	212000000	184000000
MOI 10 + DMS3m	153000000	150000000	161000000
	Graphs and statistics analysis were performed in GraphPad Prism 9.0.2.

## Sheet: Fig. 2k
Time (Hours)	PA14 (EV) + No phage			PA14 (Tab) + No phage			PA14 (EV) + No phage				PA14 (EV) + DMS3vir, MOI = 10			PA14 (Tab) + DMS3vir, MOI = 10			PA14 (EV) + DMS3m, MOI = 10
0	0.181	0.182	0.193	0.18	0.175	0.181	0.18	0.179	0.177		0.185	0.18	0.19	0.183	0.182	0.183	0.182	0.173	0.183
0.5	0.215	0.219	0.232	0.217	0.211	0.219	0.222	0.223	0.218		0.213	0.208	0.219	0.211	0.21	0.212	0.23	0.217	0.225
1	0.247	0.252	0.264	0.248	0.243	0.248	0.265	0.266	0.258		0.245	0.24	0.248	0.238	0.237	0.24	0.267	0.251	0.26
1.5	0.279	0.286	0.297	0.281	0.276	0.28	0.296	0.298	0.29		0.25	0.245	0.255	0.24	0.241	0.245	0.299	0.281	0.293
2	0.313	0.326	0.339	0.316	0.31	0.313	0.324	0.325	0.317		0.241	0.238	0.248	0.232	0.231	0.236	0.326	0.304	0.317
2.5	0.358	0.357	0.374	0.362	0.348	0.353	0.353	0.349	0.344		0.221	0.219	0.23	0.215	0.214	0.22	0.349	0.325	0.34
3	0.39	0.393	0.407	0.398	0.389	0.387	0.378	0.375	0.37		0.198	0.198	0.211	0.203	0.2	0.207	0.373	0.345	0.362
3.5	0.421	0.423	0.436	0.431	0.425	0.424	0.405	0.399	0.396		0.176	0.176	0.19	0.195	0.192	0.198	0.396	0.367	0.383
4	0.451	0.454	0.466	0.461	0.456	0.456	0.431	0.426	0.421		0.16	0.16	0.173	0.191	0.189	0.194	0.417	0.387	0.403
4.5	0.477	0.48	0.492	0.488	0.482	0.485	0.456	0.449	0.444		0.157	0.154	0.165	0.192	0.191	0.195	0.434	0.406	0.423
5	0.503	0.505	0.519	0.514	0.507	0.512	0.484	0.476	0.472		0.159	0.154	0.163	0.195	0.194	0.197	0.45	0.424	0.442
5.5	0.531	0.532	0.546	0.542	0.532	0.536	0.513	0.503	0.499		0.164	0.158	0.167	0.201	0.198	0.202	0.472	0.445	0.461
6	0.555	0.56	0.57	0.566	0.558	0.559	0.538	0.534	0.53		0.174	0.163	0.171	0.206	0.204	0.208	0.492	0.459	0.481
6.5	0.583	0.584	0.597	0.592	0.584	0.585	0.56	0.562	0.555		0.182	0.169	0.177	0.212	0.209	0.213	0.511	0.476	0.501
7	0.604	0.604	0.619	0.613	0.606	0.606	0.584	0.582	0.573		0.193	0.178	0.185	0.22	0.217	0.221	0.53	0.492	0.516
7.5	0.63	0.628	0.644	0.637	0.634	0.63	0.603	0.599	0.59		0.206	0.189	0.196	0.229	0.226	0.229	0.546	0.502	0.534
8	0.65	0.65	0.667	0.657	0.654	0.651	0.618	0.615	0.607		0.22	0.201	0.206	0.237	0.233	0.238	0.561	0.519	0.541
8.5	0.671	0.673	0.688	0.68	0.673	0.673	0.634	0.633	0.623		0.233	0.212	0.217	0.246	0.242	0.246	0.579	0.536	0.563
9	0.691	0.691	0.706	0.696	0.692	0.691	0.65	0.65	0.638		0.249	0.227	0.231	0.257	0.253	0.257	0.596	0.55	0.571
9.5	0.71	0.71	0.726	0.717	0.713	0.712	0.668	0.671	0.653		0.268	0.242	0.245	0.269	0.264	0.268	0.608	0.567	0.592
10	0.732	0.73	0.747	0.739	0.733	0.734	0.683	0.685	0.67		0.283	0.255	0.257	0.279	0.275	0.278	0.623	0.582	0.604
10.5	0.75	0.746	0.763	0.756	0.751	0.751	0.701	0.7	0.688		0.299	0.271	0.272	0.292	0.286	0.29	0.637	0.601	0.619
11	0.768	0.764	0.78	0.771	0.771	0.768	0.716	0.716	0.701		0.315	0.285	0.287	0.303	0.299	0.302	0.655	0.617	0.639
11.5	0.791	0.785	0.802	0.794	0.793	0.791	0.736	0.735	0.72		0.327	0.299	0.299	0.314	0.31	0.313	0.671	0.636	0.655
12	0.809	0.801	0.818	0.81	0.808	0.807	0.754	0.752	0.738		0.341	0.314	0.314	0.327	0.322	0.325	0.682	0.657	0.668
12.5	0.828	0.819	0.837	0.828	0.826	0.825	0.772	0.77	0.755		0.354	0.329	0.328	0.337	0.334	0.337	0.702	0.674	0.69
13	0.845	0.838	0.856	0.844	0.843	0.842	0.793	0.791	0.776		0.367	0.342	0.342	0.35	0.345	0.349	0.725	0.698	0.707
13.5	0.864	0.856	0.872	0.86	0.858	0.857	0.813	0.811	0.795		0.38	0.354	0.354	0.36	0.356	0.359	0.744	0.715	0.723
14	0.878	0.87	0.886	0.872	0.87	0.87	0.837	0.845	0.815		0.393	0.367	0.366	0.372	0.368	0.37	0.758	0.735	0.743
14.5	0.893	0.885	0.9	0.884	0.882	0.884	0.871	0.879	0.843		0.407	0.379	0.379	0.385	0.38	0.383	0.78	0.752	0.762
15	0.91	0.901	0.918	0.898	0.898	0.899	0.899	0.902	0.869		0.42	0.391	0.39	0.397	0.392	0.394	0.794	0.766	0.777
Graphs and statistics analysis were performed in GraphPad Prism 9.0.2.

## Sheet: Supplementary Fig. 1b
	PA14 (EV)			PA14 (Tab)
MMC	7000000000	6500000000	5500000000	135000000	100000000	115000000
Graphs and statistics analysis were performed in GraphPad Prism 9.0.2.
